# Supplementary material for: Expression Profiles of Cuproptosis-Related Genes Determine Distinct Subtypes of Pancreatic Ductal Adenocarcinoma
Source: Curr Oncol. 2023 Jan 29;30(2):1648–62. doi: 10.3390/curroncol30020126 (PMC9955227; doi:10.3390/curroncol30020126)
Supplement: Supplementary file 1 [file curroncol-30-00126-s001.zip]

Archive with 9 entries (9 files):
- Figure S1.tif
- Figure S2.tif
- Figure S3.tif
- Figure S4.tif
- Figure S5.tif
- Figure S6.tif
- Figure S7.tif
- Table S1.xlsx
- Table S2.xlsx
