# Supplementary material for: Expression Profiles of Cuproptosis-Related Genes Determine Distinct Subtypes of Pancreatic Ductal Adenocarcinoma
Source: Curr Oncol. 2023 Jan 29;30(2):1648–62. doi: 10.3390/curroncol30020126 (PMC9955227; doi:10.3390/curroncol30020126)
Supplement: Supplementary file 1 [file curroncol-30-00126-s001.zip › Table S1.xlsx]

## Sheet: Sheet1
Table S1. Univariate Cox regression analysis of DEGs
id	HR	HR.95L	HR.95H	pvalue
KANK4	1.20678	1.07589	1.35359	0.00133327
CALB2	1.22896	1.12212	1.34596	8.86942e-06
MOAP1	0.704527	0.576036	0.861681	0.000651928
SESN1	0.743875	0.615028	0.899714	0.00229661
METTL7A	0.834931	0.736784	0.946152	0.00469145
LONRF2	0.793457	0.702722	0.895908	0.000188464
MMP14	1.40669	1.21933	1.62283	2.88043e-06
SERPINH1	1.39494	1.18404	1.64342	6.89707e-05
CYFIP2	0.710642	0.585712	0.862217	0.000534553
LOXL2	1.21238	1.06	1.38666	0.00495092
SOX11	1.14522	0.957998	1.36903	0.136532
BEX4	0.793065	0.689204	0.912579	0.00120662
CBX7	0.564845	0.459101	0.694944	6.62337e-08
GKAP1	0.63711	0.523332	0.775626	7.07684e-06
GPRASP1	0.774285	0.676805	0.885805	0.000194369
SCT	1.20964	1.0111	1.44718	0.03747
GIMAP1	0.774222	0.639148	0.937841	0.00889622
IGFL2	1.21524	1.09523	1.34839	0.000238089
ZMAT1	0.737549	0.618818	0.879061	0.000675507
CLEC3B	0.740963	0.639774	0.858156	6.28636e-05
NAP1L2	0.715151	0.616527	0.829552	9.50464e-06
ITM2A	0.824958	0.728773	0.933837	0.00234848
HLF	0.780851	0.679031	0.897937	0.00052014
TWIST1	1.20773	1.04946	1.38987	0.00845029
SLC38A11	0.817519	0.688386	0.970877	0.0216243
CDO1	0.799406	0.706333	0.904743	0.000392605
ABCB1	0.837642	0.727611	0.964313	0.0136734
MATN2	0.895016	0.758021	1.05677	0.190695
BEX2	0.822486	0.74581	0.907045	9.07948e-05
SEPP1	0.909971	0.807313	1.02568	0.122411
CX3CR1	0.894188	0.792303	1.00918	0.0699891
TSPAN12	0.818225	0.696833	0.960764	0.014346
RTN1	0.755022	0.656623	0.868166	8.00336e-05
CAND2	0.747102	0.627106	0.890058	0.00109947
TCEAL5	0.793606	0.682868	0.922303	0.00257158
COL11A1	1.1391	1.0597	1.22446	0.000411318
C16orf89	0.842317	0.74058	0.958029	0.00897981
PPAPDC1A	1.17613	1.06082	1.30399	0.00206111
SLC16A3	1.33659	1.17592	1.51921	8.99612e-06
TMEM132C	0.929665	0.798478	1.0824	0.347376
KRT16	1.17186	1.09423	1.255	5.76457e-06
SOCS2	0.678436	0.561563	0.819634	5.77474e-05
EREG	1.25101	1.13835	1.37482	3.30069e-06
PRRX2	1.0659	0.928462	1.22368	0.364877
GHRL	0.890395	0.776414	1.02111	0.0967011
LRRC15	1.06874	0.955978	1.19481	0.242555
ITGB4	1.37627	1.20077	1.57741	4.45695e-06
ATP2A3	0.675845	0.574393	0.795216	2.34487e-06
GIMAP7	0.820729	0.710551	0.947991	0.00722797
FAM83A	1.23051	1.13296	1.33647	8.56205e-07
BCAT1	1.31982	1.14594	1.52009	0.000118168
TMEM158	1.18765	1.02567	1.37521	0.021515
GJB2	1.2522	1.12876	1.38913	2.16406e-05
FBXL16	0.723313	0.614481	0.85142	9.88834e-05
MMP13	1.12434	1.02282	1.23594	0.0152144
C7	0.951017	0.876251	1.03216	0.22929
KCNH8	0.879866	0.750828	1.03108	0.11372
G0S2	1.20049	1.07287	1.34328	0.00143937
ASRGL1	0.892739	0.764827	1.04204	0.150434
HHEX	0.918667	0.805778	1.04737	0.204765
CLIC3	1.18364	1.07857	1.29895	0.000378441
TREM1	1.26667	1.10229	1.45558	0.000858939
SELP	0.931243	0.828727	1.04644	0.231267
NOSTRIN	0.93615	0.805135	1.08848	0.39103
BEX5	0.80504	0.714365	0.907225	0.000375262
KCNB1	0.728895	0.614979	0.863913	0.000265248
CHST6	1.14255	1.0045	1.29957	0.0425243
A2ML1	1.2759	1.12705	1.44442	0.000118324
P2RY14	0.901656	0.791727	1.02685	0.118625
CLU	0.883558	0.793564	0.983757	0.0238988
PDK4	0.8851	0.797666	0.982118	0.021449
ITGA7	0.809609	0.697898	0.939201	0.00530409
DUSP26	0.8306	0.750924	0.91873	0.000309293
TCEAL2	0.802289	0.709744	0.906902	0.000427274
A1CF	0.832149	0.72101	0.960419	0.0120014
NRCAM	0.831691	0.738974	0.93604	0.00224314
FCER1A	0.930726	0.829566	1.04422	0.221378
PLAU	1.28032	1.14452	1.43223	1.56403e-05
RAB3C	0.78525	0.676017	0.912134	0.00155943
ITGA11	1.11764	1.00237	1.24617	0.0452313
GAS2	0.856646	0.742666	0.988119	0.0336678
DDC	0.835176	0.755742	0.922959	0.000412151
TSPAN7	0.773373	0.681699	0.877376	6.54937e-05
RGS16	1.11878	0.979867	1.27739	0.0970573
KL	0.799026	0.684105	0.933253	0.00462759
RAI2	0.8213	0.720432	0.93629	0.0032337
TMEM27	0.930058	0.823517	1.05038	0.242766
FOSL1	1.24478	1.09601	1.41375	0.000747239
CAPN6	0.953176	0.866602	1.0484	0.323589
CXXC4	0.747173	0.640761	0.871256	0.000200718
LAMB3	1.26898	1.14384	1.40781	6.89247e-06
EPYC	1.09138	1.01309	1.17572	0.0213099
MME	1.13262	1.0077	1.27302	0.0367354
PI16	0.872016	0.771994	0.984997	0.0275837
KIAA1324	0.870759	0.805894	0.940846	0.000458724
ENPP2	0.778343	0.678807	0.892474	0.000331395
COL12A1	1.12563	1.01082	1.25348	0.0310884
MXRA5	1.24736	1.09489	1.42107	0.000891144
GPR34	1.04678	0.930481	1.1776	0.446776
SLC2A2	0.939789	0.830648	1.06327	0.324159
EDN3	0.937943	0.864368	1.01778	0.12427
LAMC2	1.43347	1.25798	1.63343	6.49487e-08
KCNA5	0.825178	0.720581	0.944958	0.005459
SLC38A5	1.09421	0.976737	1.22582	0.120239
WNT7A	1.33243	1.18473	1.49855	1.68652e-06
RHOV	1.20808	1.085	1.34513	0.000564778
ATP1A2	0.843041	0.743994	0.955274	0.00741675
SLCO2A1	0.91151	0.795095	1.04497	0.183844
SCN7A	0.946339	0.821792	1.08976	0.443643
C2orf40	0.831448	0.735373	0.940076	0.00321581
ANGPTL1	0.928988	0.807608	1.06861	0.302501
ABCA8	0.886855	0.780598	1.00758	0.0651756
MADCAM1	0.837692	0.721863	0.972107	0.0196717
OGDHL	0.779968	0.689395	0.88244	7.95484e-05
DACH1	0.894813	0.784909	1.02011	0.0964655
SFN	1.18376	1.08184	1.29529	0.000240401
HSD17B6	1.11719	0.975031	1.28007	0.11053
SLCO4A1	1.14816	1.03105	1.27857	0.0118326
LOX	1.22486	1.06934	1.403	0.0034159
SCGB2A1	0.975867	0.905288	1.05195	0.523616
KIF12	0.878886	0.786412	0.982234	0.0228463
PRRX1	1.22474	1.07446	1.39604	0.00240308
PLEK2	1.28958	1.14054	1.4581	4.93707e-05
CD1C	0.905206	0.791947	1.03466	0.144202
GPX3	0.828086	0.739778	0.926936	0.0010431
MET	1.50661	1.30193	1.74346	3.7623e-08
CDA	1.33739	1.19	1.50304	1.06246e-06
AKAP7	0.979278	0.85983	1.11532	0.752372
RGS5	0.858448	0.755441	0.975501	0.0192687
TMOD1	0.833645	0.732117	0.949252	0.00603302
HK2	1.24031	1.09864	1.40024	0.000501004
MMRN1	0.891857	0.778313	1.02197	0.0995099
COL17A1	1.22979	1.13553	1.33187	3.69622e-07
S100P	1.11424	1.04653	1.18634	0.000720048
PTGES	1.23231	1.10299	1.37679	0.000221747
ERO1LB	0.892384	0.81033	0.982748	0.0206903
SCG2	0.898124	0.830637	0.971094	0.00701923
OGN	0.933898	0.860282	1.01381	0.102576
IL33	0.90913	0.811773	1.01816	0.0992491
FN1	1.1877	1.072	1.31589	0.00100382
POU2AF1	0.925018	0.839604	1.01912	0.114841
ALDH1A1	0.933033	0.838156	1.03865	0.205205
MMP11	1.13605	1.04466	1.23544	0.00287307
SELL	1.01861	0.909731	1.14051	0.749238
EPHA2	1.27765	1.13199	1.44205	7.26819e-05
KLRB1	0.926654	0.820091	1.04706	0.221661
PTK6	1.20382	1.08419	1.33665	0.000513273
KCNMB2	0.845964	0.755879	0.946785	0.00359304
GRB14	1.00155	0.890113	1.12694	0.979453
PCP4	0.86061	0.773218	0.957881	0.00600331
CDH3	1.29545	1.15945	1.44741	4.77914e-06
SLC13A5	1.16081	1.05822	1.27335	0.00158516
ADM	1.14853	1.02792	1.28329	0.0144301
KRT14	1.16217	1.06225	1.27149	0.00105029
TNS4	1.13167	1.04686	1.22336	0.00185696
GPRC5A	1.30374	1.17212	1.45013	1.03501e-06
SCARA5	0.832814	0.737542	0.940393	0.00316275
C19orf33	1.2201	1.11494	1.33516	1.51722e-05
PIP5K1B	0.84823	0.751769	0.957067	0.00753117
SLC2A1	1.19692	1.08354	1.32216	0.000399964
KCNN4	1.26092	1.13356	1.40258	1.9756e-05
SNAP25	0.817365	0.723674	0.923185	0.00116756
PAH	0.853392	0.759046	0.959464	0.00799614
BEX1	0.872956	0.808022	0.943109	0.000570679
GC	0.909612	0.848378	0.975265	0.00771385
AHNAK2	1.32956	1.17861	1.49985	3.61323e-06
TNFRSF17	0.906094	0.814118	1.00846	0.0709676
PVRL4	1.29882	1.16007	1.45417	5.73948e-06
SERPINB5	1.29618	1.17702	1.42742	1.34817e-07
COL14A1	0.938577	0.845822	1.0415	0.232476
RFX6	0.89565	0.817832	0.980871	0.0174802
FRZB	0.868768	0.774162	0.974935	0.0167805
S100A2	1.13258	1.06587	1.20346	5.8263e-05
INSM1	0.841043	0.7571	0.934294	0.00125176
INHBA	1.18111	1.04986	1.32877	0.00561363
ACE2	1.02698	0.939563	1.12254	0.557493
HEPACAM2	0.904695	0.831376	0.98448	0.0201953
NGFR	0.885795	0.794424	0.987676	0.0290196
APOH	0.883073	0.80673	0.966641	0.00703044
CRABP2	1.12195	1.02116	1.23269	0.0165791
TNNT1	1.20917	1.10059	1.32846	7.604e-05
CDH17	1.04012	0.962071	1.1245	0.322968
CRISP3	1.04182	0.981471	1.10588	0.178409
CPE	0.870283	0.793719	0.954232	0.00310592
DAPL1	0.888897	0.795539	0.993209	0.0374964
FAM150B	0.976696	0.890856	1.07081	0.615407
AGT	0.890555	0.803742	0.986744	0.0267627
NEUROD1	0.919822	0.84254	1.00419	0.0619654
GPR87	1.17832	1.09161	1.27191	2.57885e-05
SCG5	0.909217	0.844891	0.97844	0.011017
SYNM	0.898544	0.80246	1.00613	0.0637394
SCGN	0.909528	0.850758	0.972359	0.00539548
SERPINB3	1.12474	1.04629	1.20908	0.00143949
IGF2BP3	1.31204	1.17524	1.46476	1.33757e-06
ANGPTL4	1.11815	1.02174	1.22365	0.0152028
TRIM29	1.1579	1.06071	1.26399	0.00104714
EGLN3	1.09275	0.992535	1.20309	0.0707154
SERPINA6	0.928659	0.859945	1.00286	0.0591537
NKX2-2	0.869978	0.797722	0.94878	0.00164138
C6	0.985526	0.913017	1.06379	0.708459
PLA2G2A	0.920585	0.860314	0.985078	0.0166141
SPARCL1	0.965283	0.865046	1.07714	0.527618
IRX2	0.850171	0.764734	0.945153	0.00266581
CHGA	0.877265	0.816862	0.942135	0.00032118
PCSK2	0.895849	0.831279	0.965434	0.00395598
KCNJ16	0.937876	0.870638	1.01031	0.0910616
SVOP	0.831964	0.746129	0.927672	0.000928609
MUC16	1.17402	1.07402	1.28334	0.000412365
LY6D	1.1685	1.09111	1.25138	8.42932e-06
SYT4	0.893813	0.825976	0.967222	0.00531119
SCEL	1.21503	1.12122	1.31669	2.0252e-06
ANGPTL7	0.968618	0.881739	1.06406	0.506051
S100A14	1.21656	1.11707	1.32491	6.6913e-06
KCNK16	0.868034	0.783889	0.961211	0.00651987
CCR7	0.879904	0.788488	0.98192	0.0222566
PPP1R1A	0.858448	0.776401	0.949165	0.00290238
SLC6A14	1.14905	1.06128	1.24408	0.000610025
KRT19	1.30948	1.17105	1.46427	2.24755e-06
IL20RB	1.19099	1.09345	1.29722	6.09272e-05
MYEOV	1.26999	1.15416	1.39744	9.66306e-07
MSLN	1.16748	1.08155	1.26024	7.20008e-05
COL10A1	1.13923	1.0484	1.23794	0.00210588
SCG3	0.894507	0.825621	0.96914	0.00639859
ITGB6	1.44845	1.29711	1.61745	4.70011e-11
NMU	1.11652	1.03067	1.20952	0.00693144
ADH1C	0.980164	0.897033	1.071	0.657705
PCSK1	0.908924	0.836988	0.987041	0.023206
TMPRSS4	1.21322	1.10256	1.33499	7.47537e-05
ABCC8	0.907407	0.84307	0.976654	0.00960997
PLCXD3	0.920026	0.83101	1.01858	0.108396
KRT17	1.15834	1.0808	1.24145	3.21376e-05
SCGB3A1	0.972451	0.898735	1.05221	0.487339
PI3	1.14291	1.05406	1.23924	0.00121603
CXCL13	0.96863	0.903302	1.03868	0.370984
FAM3B	0.988153	0.903338	1.08093	0.794634
IGJ	0.961453	0.902808	1.02391	0.220893
UGT2A3	1.02746	0.947224	1.1145	0.513714
CCL19	0.948721	0.882786	1.01958	0.152048
PTGS2	1.10974	1.01851	1.20914	0.0173595
CRYBA2	0.897394	0.829274	0.971111	0.00719328
CXCL5	1.12275	1.05134	1.19901	0.000553752
FGFBP1	1.13006	1.04916	1.2172	0.00125431
MMP1	1.07741	1.01746	1.1409	0.010697
CHGB	0.912549	0.861662	0.966441	0.00177219
KLK8	1.12538	1.05025	1.20588	0.000805587
LGALS2	0.985375	0.90925	1.06787	0.719487
PSCA	1.11782	1.05263	1.18706	0.00028039
KLK10	1.2727	1.15968	1.39673	3.73115e-07
POSTN	1.09945	1.00669	1.20076	0.0350104
KRT6A	1.14172	1.07568	1.21181	1.30223e-05
GSTA1	0.993117	0.917849	1.07456	0.863625
SPRR1B	1.14982	1.08001	1.22413	1.24891e-05
AMBP	0.998873	0.929037	1.07396	0.975682
GP2	0.985904	0.941065	1.03288	0.549992
GNPNAT1	1.22749	0.98639	1.52753	0.066189
DPP7	0.70482	0.566756	0.876518	0.00166179
CRIP2	0.912476	0.766066	1.08687	0.304678
TBX2	0.938029	0.763366	1.15266	0.542822
TRO	0.82835	0.701248	0.97849	0.026704
ABCA7	0.949772	0.783936	1.15069	0.598645
LACTB2	1.18263	1.00519	1.39139	0.0431388
COL18A1	1.09651	0.917576	1.31033	0.31078
SLC25A24	1.23383	1.02726	1.48194	0.0245996
SHC2	0.791644	0.681634	0.919408	0.00220841
ESCO2	1.23785	1.05197	1.45658	0.0101642
XK	1.00725	0.877702	1.15593	0.918041
EGFL7	0.77038	0.657661	0.902418	0.00122882
FAM19A5	0.88494	0.75558	1.03645	0.129527
VASN	1.06411	0.915563	1.23676	0.417938
HMMR	1.31284	1.13299	1.52123	0.000293449
PROK2	1.1024	0.924054	1.31516	0.278927
DEPDC1B	1.34104	1.14856	1.56578	0.00020559
MEP1A	0.943018	0.822667	1.08097	0.399664
E2F8	1.18979	1.02639	1.3792	0.0211332
ARHGAP4	0.995077	0.849025	1.16625	0.951406
NPDC1	0.75927	0.656587	0.878012	0.000203371
MXRA8	1.15907	1.00711	1.33396	0.0395098
PCOLCE	1.12822	0.97599	1.3042	0.102818
COL6A2	1.05225	0.924612	1.19751	0.440131
KIAA0101	1.29811	1.12664	1.49568	0.000306689
FABP2	0.928508	0.806296	1.06924	0.302936
GPA33	0.994469	0.883358	1.11956	0.926899
MTTP	0.909082	0.785499	1.05211	0.201035
SLC26A3	0.971341	0.872154	1.08181	0.59672
HPDL	1.18737	1.03569	1.36127	0.0137849
CPS1	0.962562	0.823022	1.12576	0.632993
SLC7A11	1.0638	0.931381	1.21504	0.36184
CEP55	1.34176	1.17284	1.535	1.84911e-05
ST6GALNAC5	0.925585	0.812636	1.05423	0.244183
AEBP1	1.08094	0.951238	1.22833	0.232703
ANLN	1.40558	1.23021	1.60595	5.52309e-07
ZNF469	1.09697	0.957227	1.25712	0.183117
FABP1	1.04811	0.980415	1.12049	0.167775
C4orf48	0.941211	0.834347	1.06176	0.32446
PLS1	1.19733	1.06075	1.3515	0.00356383
ACSL5	1.22456	1.08895	1.37706	0.00071678
UCHL1	0.877731	0.78662	0.979394	0.0196837
SI	0.989675	0.897092	1.09181	0.83593
PSAT1	0.991552	0.866842	1.1342	0.901549
LOXL1	1.07138	0.930919	1.23303	0.336259
CDCA7	0.997175	0.893364	1.11305	0.959768
DEFA6	0.842457	0.715458	0.992	0.0397529
B3GNT6	0.99292	0.882967	1.11656	0.905542
CYP2S1	1.09817	0.997634	1.20883	0.0559278
SPON2	1.04651	0.92889	1.17903	0.454851
FAM83D	1.13154	1.02225	1.25253	0.0171039
RBP2	0.980277	0.879835	1.09219	0.717974
ISL1	0.909887	0.821972	1.0072	0.0685312
HPGD	1.14125	1.03086	1.26345	0.0109105
DEFA5	0.857441	0.741896	0.990983	0.0372862
APOE	0.996756	0.891876	1.11397	0.954323
APOA4	1.01015	0.911447	1.11954	0.847344
CCL20	1.06342	0.98805	1.14454	0.101122
MUC17	1.12599	1.02706	1.23445	0.0114368
BTNL8	1.03653	0.955767	1.12412	0.385994
TNNI2	1.0832	0.998026	1.17565	0.0557885
PCSK1N	0.84182	0.770332	0.919943	0.000143059
UGT2B7	1.08566	0.999856	1.17882	0.0504018
TMEM45B	1.04348	0.943848	1.15363	0.405825
GKN1	1.04676	0.96042	1.14087	0.298105
KRT20	1.04447	0.981681	1.11129	0.168972
PLAC8	1.10565	1.01116	1.20896	0.0275558
PRAP1	1.03866	0.951892	1.13333	0.394104
COMP	1.08585	0.989782	1.19124	0.0813959
SULT1B1	1.11464	1.02241	1.21518	0.013785
CLCA1	0.943228	0.876668	1.01484	0.117495
FAM3D	1.02914	0.953453	1.11084	0.461096
VSIG1	1.06772	0.997254	1.14316	0.0599688
PGC	1.00249	0.956574	1.0506	0.91727
CEACAM5	1.08653	1.02659	1.14997	0.00415069
REG4	1.03677	0.984925	1.09135	0.167691
ANXA10	1.06738	1.00175	1.13732	0.0440249
CLDN18	1.03998	0.982904	1.10037	0.173447
DLD	0.783934	0.589778	1.04201	0.0936279
SDHD	1.13531	0.845393	1.52464	0.398924
TFAM	1.14133	0.848536	1.53517	0.382092
ECHDC1	1.08252	0.778858	1.50458	0.636882
ZCCHC10	0.864162	0.617557	1.20924	0.394409
TRMT61B	0.939101	0.709002	1.24388	0.661277
DCLRE1A	0.859208	0.629678	1.17241	0.338609
RCHY1	0.739139	0.542258	1.0075	0.0557906
FDX1	1.10594	0.799392	1.53004	0.543184
CCNG1	1.10128	0.870298	1.39356	0.421828
MRPL39	1.33974	0.925961	1.93843	0.120704
C9orf41	0.966094	0.706783	1.32054	0.82874
PEX3	0.81681	0.612938	1.08849	0.167222
USP16	0.846787	0.620304	1.15596	0.294973
NSMCE4A	0.671205	0.468798	0.961001	0.0294656
EXOC6	0.824497	0.641208	1.06018	0.132475
APIP	0.710231	0.535382	0.942184	0.0176447
VBP1	0.780339	0.583555	1.04348	0.0943474
CAPZA2	1.22267	0.930169	1.60714	0.149567
ACADM	0.780156	0.618926	0.983386	0.0355706
SACM1L	0.828001	0.638985	1.07293	0.153421
PDSS1	1.07533	0.822005	1.40672	0.596188
ISOC1	0.925728	0.702461	1.21996	0.583654
NDUFB5	0.902709	0.677275	1.20318	0.485042
SRP9	1.10938	0.808893	1.52149	0.51955
PIGF	0.963449	0.731066	1.2697	0.791467
GCLC	0.844565	0.659683	1.08126	0.180194
NUDT12	0.763522	0.61949	0.941041	0.0114155
ACADSB	0.718756	0.552534	0.934984	0.0138575
CHUK	0.93275	0.674528	1.28982	0.673773
GPN3	1.05036	0.767393	1.43768	0.758987
ASF1A	0.825837	0.616396	1.10644	0.199773
THAP1	0.870256	0.640456	1.18251	0.374355
PHOSPHO2	0.746464	0.581539	0.958162	0.0217061
MARS2	0.843212	0.653742	1.08759	0.189074
TFB2M	0.95439	0.724827	1.25666	0.739479
SLC35B3	0.919973	0.750796	1.12727	0.42111
EIF1AX	0.987738	0.730669	1.33525	0.936064
LRRC40	0.990885	0.773971	1.26859	0.942089
LYRM7	0.617074	0.470924	0.808581	0.000464079
VPS36	0.954895	0.718755	1.26862	0.75016
COMMD8	0.88212	0.66435	1.17127	0.385898
FAM96A	1.14919	0.838728	1.57457	0.386805
UNC50	0.802008	0.61506	1.04578	0.103231
C6orf211	1.07715	0.825125	1.40614	0.584738
CCNC	0.998407	0.771033	1.29283	0.990351
EEF1E1	0.830394	0.609215	1.13187	0.239561
PDIK1L	0.870574	0.656929	1.1537	0.334663
CYCS	0.941134	0.708782	1.24966	0.674937
IMPA1	1.11328	0.853239	1.45257	0.429173
RNF138	0.840361	0.644717	1.09538	0.198355
CYB5R4	0.840132	0.63375	1.11372	0.22585
TRUB1	0.941745	0.720588	1.23078	0.660304
ACN9	0.95469	0.746456	1.22101	0.711859
LTV1	0.813004	0.592527	1.11552	0.199618
GABPA	1.04482	0.784094	1.39223	0.764692
HIBCH	0.955586	0.719768	1.26866	0.753368
RPAP3	1.1577	0.856461	1.56489	0.340942
TPMT	0.852265	0.648719	1.11968	0.250926
FAM173B	0.680048	0.503984	0.917617	0.0116566
C14orf142	0.639831	0.482719	0.848079	0.00189527
LYRM5	0.81819	0.653262	1.02476	0.0806288
RINT1	0.77	0.579726	1.02273	0.0711071
DEK	1.34459	1.0208	1.77108	0.0351697
USP1	1.28429	0.972725	1.69564	0.0775807
CHAC2	1.08391	0.849822	1.38248	0.51628
NOC3L	1.22174	0.91118	1.63815	0.180773
HINT3	0.854392	0.659038	1.10765	0.234813
PYROXD1	0.935963	0.690603	1.26849	0.669627
CDK8	1.03266	0.773408	1.37883	0.827494
ETFDH	0.679348	0.519799	0.887869	0.00464402
GPD1L	0.840287	0.651589	1.08363	0.179922
CHPF	1.0226	0.819156	1.27657	0.843462
SLC25A5	0.98956	0.762728	1.28385	0.937028
ZFP62	0.861094	0.655306	1.13151	0.283146
RB1	1.02564	0.79642	1.32082	0.844493
TMEM50B	0.82038	0.622139	1.08179	0.160644
BCKDHB	0.823202	0.635294	1.06669	0.141119
C1QTNF6	1.10185	0.937983	1.29435	0.237746
ANKRD46	0.665716	0.510905	0.867438	0.0025864
UBXN8	0.858102	0.672226	1.09537	0.219218
MRS2	0.862763	0.659357	1.12892	0.281908
TMEM14A	0.807801	0.63068	1.03466	0.0910034
TWF1	1.21251	0.943241	1.55865	0.132606
PLEKHF2	1.05739	0.840081	1.33092	0.634488
COQ3	0.792807	0.603778	1.04102	0.0947779
PPA1	1.17983	0.925533	1.50399	0.181823
CD164	1.07096	0.85441	1.34239	0.551974
SCP2	1.11935	0.8788	1.42575	0.361051
NUDT7	0.624977	0.478317	0.816604	0.000571594
PTER	1.21841	0.970551	1.52958	0.0886854
ME1	0.843871	0.686473	1.03736	0.10702
KBTBD7	0.731061	0.590173	0.905582	0.00413134
FBXL3	0.98436	0.773287	1.25305	0.898133
LMBRD1	0.89914	0.707972	1.14193	0.383345
PAIP2	0.809317	0.646431	1.01325	0.0650087
RFXAP	0.570015	0.436587	0.744221	3.60925e-05
THAP10	0.699109	0.551845	0.885671	0.00301729
FBXO5	0.98082	0.766024	1.25585	0.877956
RAP1A	1.2334	0.967383	1.57257	0.0905648
TMPO	1.25603	0.977035	1.61468	0.0752918
SGMS1	0.861035	0.693844	1.06851	0.174353
ARSI	1.1868	0.999829	1.40874	0.0502284
SYPL1	1.2637	0.993573	1.60727	0.0564662
LYPLA1	1.32635	1.07317	1.63927	0.00896568
C5orf28	0.916077	0.711552	1.17939	0.496511
HRSP12	0.895407	0.711935	1.12616	0.344993
SPHK1	1.27231	1.09552	1.47763	0.00160427
AGPAT5	1.15449	0.893394	1.4919	0.272107
NXT2	1.15143	0.927214	1.42986	0.201936
PLOD1	1.57717	1.24538	1.99735	0.000156243
HES4	1.08594	0.907268	1.29981	0.368689
ARHGAP12	1.24214	0.991651	1.55589	0.0591598
PGM2	1.33086	1.05	1.68684	0.018108
UBL3	0.792588	0.63559	0.988367	0.0390318
AQP11	0.83005	0.662639	1.03976	0.105072
HCFC1R1	1.23156	0.980798	1.54643	0.0729655
LBR	1.21214	0.962264	1.52689	0.102389
BMP1	1.38131	1.11584	1.70993	0.00301174
ETNK1	0.961663	0.787099	1.17494	0.702096
IER5L	1.1041	0.944462	1.29073	0.213916
DCK	0.906576	0.737259	1.11478	0.352444
KRCC1	1.04408	0.807298	1.35031	0.742381
C5orf30	1.17352	0.957807	1.43781	0.122592
GIMAP2	1.12844	0.957367	1.33009	0.14971
PODNL1	1.21918	1.0012	1.48463	0.0486201
HIGD1A	1.02988	0.827164	1.28228	0.792328
C11orf54	1.12072	0.89734	1.3997	0.314955
ZNF33B	0.887318	0.69766	1.12853	0.329853
COL5A3	1.15615	0.973701	1.37279	0.097758
NDFIP2	1.23728	0.98128	1.56008	0.0718303
CHPT1	1.12682	0.944854	1.34383	0.183943
PTK7	1.33836	1.11486	1.60667	0.00177064
OAT	0.878049	0.726583	1.06109	0.178242
CCNJ	0.957786	0.765876	1.19778	0.705385
FKBP10	1.22189	1.03066	1.4486	0.0210143
ANO5	0.778325	0.65621	0.923166	0.00400089
HOMER3	1.14098	0.92829	1.40239	0.210205
ENPP4	0.909731	0.727585	1.13748	0.406572
NAT1	1.19194	0.968054	1.4676	0.098108
SCARF2	1.04139	0.87263	1.24278	0.653026
SVIP	0.857955	0.688452	1.06919	0.172495
CERCAM	1.04972	0.85366	1.29082	0.6455
SERAC1	0.882684	0.704989	1.10517	0.27657
SLC35A3	1.14428	0.945175	1.38533	0.167019
RCN3	1.11699	0.951045	1.31189	0.177573
TMEM64	0.972769	0.793161	1.19305	0.790931
NKD2	1.04495	0.886236	1.23209	0.600894
IDI1	1.12272	0.900079	1.40043	0.30468
SMPDL3A	0.848859	0.703961	1.02358	0.0861801
COL6A1	1.15771	0.993117	1.34958	0.0612497
MEGF6	1.16204	0.990597	1.36316	0.0651893
EAF2	0.988811	0.792581	1.23362	0.920582
SSX2IP	0.802872	0.650152	0.991466	0.041392
TMEM170B	0.715894	0.578917	0.885281	0.00203891
CLEC11A	0.965405	0.793703	1.17425	0.724567
A4GALT	1.14733	0.961065	1.36969	0.128366
NXN	1.125	0.934892	1.35377	0.212352
ALPK2	1.21	1.01962	1.43593	0.029081
GPR160	1.07659	0.929375	1.24713	0.325258
SLAIN1	0.830421	0.706552	0.976005	0.0241554
EFEMP2	1.15458	0.960683	1.3876	0.125438
ADD3	1.16241	0.955353	1.41434	0.132679
MDFI	1.33402	1.12537	1.58135	0.0008969
MAP7	0.880012	0.71919	1.0768	0.214468
LGALS1	1.29978	1.11803	1.51107	0.000645495
PPEF1	1.25306	1.0498	1.49567	0.0124833
COL7A1	1.24384	1.10727	1.39724	0.000235856
CPZ	0.972764	0.824021	1.14836	0.744321
FZD3	0.722358	0.5868	0.889231	0.00216165
HNF4G	1.16986	1.0084	1.35717	0.0384161
PDCD4	0.837932	0.684413	1.02589	0.0868149
MIF	1.0626	0.922145	1.22444	0.401242
COL1A1	1.18693	1.04562	1.34733	0.00805464
ARL4C	1.30343	1.11674	1.52134	0.000779991
SH3BGRL2	0.988338	0.829938	1.17697	0.895284
MGAM	0.813321	0.658061	1.00521	0.0558928
AGMAT	1.05114	0.880198	1.25528	0.581788
C5orf46	1.40745	1.21628	1.62867	4.45883e-06
BMX	0.938363	0.792188	1.11151	0.461527
CYP39A1	0.853969	0.690151	1.05667	0.146311
FSCN1	1.25052	1.06802	1.46419	0.00547553
TRIM2	0.838101	0.691757	1.0154	0.0712575
LIPA	0.999838	0.839934	1.19018	0.99855
AGRN	1.42408	1.18168	1.71619	0.00020436
LIFR	0.757396	0.623832	0.919557	0.00499732
ADAMTS12	1.43357	1.19463	1.7203	0.000108137
ITGB5	1.41494	1.17153	1.70892	0.000313748
AHCYL2	0.988153	0.839908	1.16256	0.885732
CNN2	1.40523	1.16113	1.70066	0.000474965
TFRC	1.26955	1.06573	1.51234	0.00751903
PLCL2	0.793816	0.663976	0.949047	0.0112815
TGFBR3	0.897894	0.764019	1.05523	0.191073
PTRF	1.09553	0.928219	1.293	0.280568
NTM	1.27099	1.09147	1.48003	0.00202457
TPD52	0.877218	0.73671	1.04452	0.141328
PDLIM4	1.05338	0.907886	1.2222	0.492873
COL5A1	1.14266	1.01456	1.28694	0.0279321
ABHD3	1.02246	0.862393	1.21223	0.798202
MAD2L1	1.22536	1.0503	1.42961	0.009771
FMO5	1.01263	0.894589	1.14625	0.842655
CMTM3	1.20491	1.01394	1.43185	0.0342383
ITPR1	0.814717	0.681939	0.973348	0.0239721
COL8A1	1.15778	1.0319	1.29902	0.0126098
MYRIP	0.781898	0.655228	0.933057	0.00636534
BGN	1.0781	0.918259	1.26577	0.358371
PAQR8	0.917714	0.789132	1.06725	0.264883
CCR2	0.942944	0.790354	1.12499	0.514217
MFAP2	1.23602	1.0819	1.4121	0.00181856
MFI2	1.37858	1.20488	1.57732	2.97679e-06
TGFB1I1	1.10246	0.92454	1.31462	0.277369
PLEKHN1	1.32082	1.15944	1.50467	2.85415e-05
EMILIN1	1.05808	0.918021	1.21951	0.435808
MRC2	1.16373	0.986923	1.3722	0.0713247
TYMP	1.23582	1.04102	1.46706	0.0155501
GPM6A	0.845147	0.696758	1.02514	0.0876494
APCDD1L	1.21382	1.04103	1.41528	0.0133906
TIMP3	1.03931	0.898485	1.20221	0.60375
SELM	0.855158	0.719862	1.01588	0.0749717
SLC12A2	0.987025	0.872043	1.11717	0.836269
LRRC19	1.04804	0.934092	1.17589	0.424298
KCTD12	0.832318	0.708485	0.977794	0.0255361
FGL2	0.987874	0.864338	1.12906	0.857938
TAC3	0.972219	0.825606	1.14487	0.7355
PPP1R13L	1.22284	1.04007	1.43773	0.0148662
P4HA3	1.16227	1.00483	1.34436	0.0428766
CTSS	1.15277	0.991016	1.34092	0.0653323
RARRES2	1.10748	0.971514	1.26247	0.12663
HTRA1	1.04243	0.904922	1.20082	0.564817
COL1A2	1.1379	1.02291	1.26583	0.0174724
TNFRSF12A	1.35755	1.15642	1.59365	0.000186719
THY1	1.09245	0.943601	1.26478	0.23674
OTC	0.869612	0.73904	1.02325	0.092368
GIMAP6	0.823285	0.696874	0.972628	0.0222382
PRKAR2B	0.812539	0.707009	0.933821	0.00344913
GIPC2	1.12197	0.964179	1.30559	0.136688
NUAK1	1.05352	0.887597	1.25045	0.551003
NNMT	1.08897	0.951737	1.246	0.214896
NKX3-2	1.04869	0.890774	1.2346	0.568039
MBOAT1	1.29453	1.09653	1.52829	0.00230409
OCLN	1.12547	0.965414	1.31205	0.130986
ANGPTL2	1.14471	0.981812	1.33463	0.0844186
C16orf74	1.18461	1.03621	1.35427	0.0131067
SDPR	0.825011	0.723049	0.941351	0.0042641
FAM134B	0.781867	0.673878	0.90716	0.00117534
LRRC31	1.0203	0.903601	1.15208	0.745686
PXDN	1.12157	0.970411	1.29628	0.120346
IQGAP2	1.11221	0.969905	1.27539	0.127887
C1QTNF3	1.14153	0.997318	1.30658	0.0547325
MMP2	1.16438	1.0388	1.30514	0.0089565
RGS18	1.02905	0.893024	1.18579	0.692201
SRPX2	1.22669	1.06376	1.41459	0.00495503
KCND2	1.27831	1.09634	1.49048	0.00172487
IBSP	1.19489	1.04539	1.36579	0.00903406
SEMA7A	1.31532	1.13805	1.5202	0.000206666
IL11	1.22744	1.07901	1.3963	0.00183182
COL16A1	0.975447	0.852219	1.11649	0.718266
BLNK	1.05526	0.911972	1.22107	0.470043
COL5A2	1.17832	1.04628	1.32703	0.00680924
NOX4	1.18634	1.03658	1.35773	0.0130702
MRAP2	0.825734	0.719543	0.947597	0.0064041
SLC40A1	1.06307	0.925159	1.22153	0.38831
DUOXA1	1.1395	1.00892	1.28698	0.0354719
ECM1	1.21813	1.08148	1.37204	0.0011528
CA2	1.03161	0.93643	1.13646	0.528634
ADAM12	1.16627	1.02215	1.33071	0.0222824
ANKS4B	0.972028	0.84569	1.11724	0.689624
ITGA3	1.38392	1.19937	1.59685	8.60037e-06
APOB	0.912517	0.781145	1.06598	0.248377
HS3ST3A1	1.01781	0.891519	1.162	0.793937
VCAN	1.21892	1.07697	1.37957	0.00172497
SYT8	1.13972	1.04901	1.23827	0.00199586
UGT2B17	0.923979	0.817994	1.0437	0.20339
CPXM1	1.08613	0.961104	1.22741	0.185463
GPR128	1.08292	0.961486	1.2197	0.189265
FAM46C	0.783828	0.679634	0.903996	0.000817317
CD248	1.09276	0.946864	1.26114	0.225045
FSTL3	1.17527	1.02342	1.34965	0.0221382
PCK1	0.991022	0.868732	1.13053	0.893234
ADAMDEC1	0.973792	0.87441	1.08447	0.628711
NR0B2	0.972455	0.877701	1.07744	0.593343
CAMK2N2	0.875553	0.768331	0.997739	0.0461603
SLC6A20	1.14819	1.00806	1.3078	0.0374445
TEK	0.853313	0.740139	0.983793	0.0288866
LYPD3	1.10115	0.979437	1.23799	0.106896
COL6A3	1.18383	1.03361	1.35587	0.0147918
KCNE3	1.08334	0.978913	1.19891	0.121653
COL8A2	1.10441	0.990284	1.23168	0.0743395
COX6B2	1.19621	1.05192	1.36029	0.00630077
PMEPA1	1.24211	1.08662	1.41985	0.00148589
ISM1	1.09887	0.985063	1.22582	0.0909962
MYO1A	1.0165	0.925793	1.11609	0.731495
FBLN2	1.01906	0.902522	1.15065	0.760561
DCDC2	1.0179	0.917894	1.12881	0.73665
CD36	0.899843	0.799528	1.01274	0.080121
LRRC17	1.0682	0.936117	1.21892	0.327233
THBS2	1.1494	1.03499	1.27646	0.00924398
CXCL11	1.24318	1.11475	1.3864	9.13059e-05
GRP	1.00213	0.917139	1.09501	0.962396
F2RL1	1.19786	1.05001	1.36652	0.00723169
GAS1	1.1108	0.989123	1.24744	0.0758648
WNT2	1.12277	1.0224	1.23299	0.015365
ATP10B	1.07926	0.972826	1.19735	0.149894
ANTXR1	1.19354	1.03814	1.3722	0.012922
SPARC	1.10495	0.979792	1.2461	0.10371
HTRA3	1.07562	0.95777	1.20796	0.218256
CHP2	0.987234	0.892672	1.09181	0.80251
VNN1	1.07539	0.991635	1.16623	0.0789295
CD3D	0.966485	0.851376	1.09716	0.598275
WFDC2	1.0738	0.970878	1.18762	0.166039
CXCL9	1.07853	0.992118	1.17247	0.0760212
CTHRC1	1.15302	1.04225	1.27555	0.0057258
FAP	1.15935	1.02629	1.30967	0.0174423
TNFAIP6	1.19808	1.05641	1.35874	0.00488195
CD48	0.967765	0.864743	1.08306	0.568295
SLC5A1	1.06361	0.958825	1.17986	0.243851
LYZ	1.02316	0.953674	1.09772	0.52339
MFAP5	1.09186	0.996978	1.19576	0.0581307
A4GNT	0.997306	0.890539	1.11687	0.962758
ATHL1	1.21205	1.08864	1.34946	0.000448059
AKR1B10	1.05428	0.989999	1.12274	0.0995951
THBS1	1.129	1.00535	1.26785	0.0403535
GZMK	0.954494	0.846648	1.07608	0.446443
ISG15	1.19584	1.07499	1.33028	0.00100095
VNN2	1.05857	0.946653	1.18372	0.31809
C6orf58	0.839678	0.733548	0.961163	0.0112605
GATM	1.03862	0.951905	1.13323	0.394313
VIL1	1.02963	0.936742	1.13173	0.544972
S100A4	1.2212	1.1048	1.34986	9.22862e-05
CXCL10	1.19991	1.08003	1.33309	0.000689946
HMGCS2	0.973248	0.895602	1.05763	0.522673
SPINK5	1.00998	0.909931	1.12103	0.851987
GUCY2C	0.947451	0.853684	1.05152	0.310004
SFRP2	1.0977	1.01234	1.19026	0.0240136
ALDOB	1.02613	0.939434	1.12082	0.566851
MMP9	1.05849	0.968192	1.15721	0.211507
FNDC1	1.10094	0.9998	1.21231	0.0504765
SULF1	1.11839	1.01453	1.23287	0.0244386
SLC39A5	1.00823	0.910012	1.11705	0.875437
CTSK	1.10022	0.986487	1.22706	0.0862382
CLRN3	1.06071	0.985372	1.14182	0.116888
COL3A1	1.14695	1.02165	1.28762	0.0201904
SLC4A4	1.01126	0.93404	1.09485	0.782404
ITLN1	0.941065	0.874916	1.01221	0.102366
VSTM2L	1.01886	0.928392	1.11814	0.693734
KRT7	1.34366	1.21256	1.48894	1.70677e-08
PPP1R1B	1.06698	0.973183	1.16981	0.167298
GREM1	1.12972	1.03531	1.23274	0.00615911
APOBEC1	1.10236	1.01481	1.19745	0.0209902
KRT5	1.07754	1.00406	1.15641	0.0382405
PIGR	1.05678	0.976377	1.1438	0.171363
AGR3	1.06577	0.988722	1.14882	0.0961702
CEACAM7	1.06789	0.993414	1.14795	0.0749448
