# Supplementary material for: Expression Profiles of Cuproptosis-Related Genes Determine Distinct Subtypes of Pancreatic Ductal Adenocarcinoma
Source: Curr Oncol. 2023 Jan 29;30(2):1648–62. doi: 10.3390/curroncol30020126 (PMC9955227; doi:10.3390/curroncol30020126)
Supplement: Supplementary file 1 [file curroncol-30-00126-s001.zip › Table S2.xlsx]

## Sheet: clusterA vs clusterB
id	logFC	logCPM	PValue	FDR
5_8S_rRNA	-5.18624	-3.25111	2.26089e-05	0.00113191
A1CF	-1.19605	3.28424	8.52337e-05	0.00293223
ABCB1	-1.02235	4.30856	0.000104814	0.0033961
ABHD17AP4	-2.31856	-2.83914	3.73304e-05	0.00157872
AC002480.3	-1.56403	0.0449148	5.65596e-05	0.00216317
AC002511.2	-2.23591	-1.11932	8.15634e-07	0.000102249
AC002511.3	-1.99973	-1.09363	4.05317e-06	0.000345131
AC003986.6	1.60438	-2.65229	2.90377e-06	0.000268226
AC004160.4	1.13837	-3.16475	0.000267912	0.00664333
AC004538.3	1.08675	-0.657576	8.79978e-06	0.000580614
AC004540.4	-1.25516	0.22501	7.90563e-05	0.00278735
AC004543.2	-1.55317	-3.37124	0.000108166	0.00348324
AC004862.6	-1.83524	-2.91539	3.57759e-05	0.00154188
AC005062.2	-1.43892	-0.249287	3.2338e-07	4.91148e-05
AC005796.2	1.72553	-3.51389	0.000149501	0.00438115
AC006145.4	-2.72828	-3.07576	0.000547334	0.0112571
AC006196.1	-4.72296	-3.5851	8.63501e-06	0.000575503
AC006262.4	1.17036	-2.59388	0.000354548	0.00822963
AC006369.2	-1.88988	0.0334434	1.14423e-05	0.000689835
AC006372.4	-3.16597	-2.70275	2.92258e-07	4.63956e-05
AC006372.5	-4.56234	-2.94503	2.04858e-06	0.000206104
AC006372.6	-2.15058	-3.50821	0.000234825	0.00601163
AC007163.3	1.39859	-3.7967	0.00326371	0.0387448
AC007163.6	1.40036	-3.88753	8.47787e-05	0.00292385
AC007392.4	-1.16704	-3.33961	0.00367752	0.0417002
AC007405.8	-1.09659	-3.54216	0.00191623	0.0269019
AC007563.3	-1.47779	-3.24074	0.000918092	0.0160335
AC007731.1	-2.11111	-3.68873	0.000424699	0.00938885
AC007950.1	1.60349	-3.74967	0.00036536	0.00840647
AC008079.9	-2.39522	-3.96137	0.00022537	0.00583101
AC009014.3	-2.32405	3.60124	1.27638e-06	0.000139523
AC011738.4	1.18807	-2.9863	3.24791e-05	0.00143217
AC011899.10	-2.84989	-2.26692	2.55569e-07	4.1617e-05
AC012005.3	3.96387	-3.99105	9.57424e-07	0.000113281
AC012507.3	-1.52945	-3.95736	0.00246268	0.0321084
AC013271.3	1.46065	-2.99327	2.49404e-05	0.00122724
AC016708.2	1.25678	0.982474	0.00140029	0.0214637
AC016716.2	3.40778	-3.61012	2.96963e-06	0.000272714
AC016739.2	1.12302	1.50573	3.73063e-06	0.000327373
AC018804.7	-1.12765	-0.641421	0.001841	0.0261859
AC019117.1	1.94837	-0.475111	2.21164e-06	0.000216309
AC022431.3	2.07114	-3.73309	0.000135964	0.00410634
AC025811.3	1.56881	-2.56641	0.00247502	0.0321897
AC061961.2	-1.85059	-1.99738	6.97261e-05	0.00252316
AC068754.1	-1.53416	-3.81561	0.000322219	0.00765973
AC073133.1	-1.08263	-2.61835	0.000145607	0.0043061
AC073842.19	1.16217	-3.34858	0.00159653	0.0236677
AC073957.15	-1.39278	-3.63682	0.00431114	0.0461614
AC079610.2	-1.35005	-2.89456	7.89749e-05	0.00278735
AC091729.7	-1.34822	-3.14176	0.000218249	0.00570976
AC091849.1	-1.14608	-2.6523	1.30146e-05	0.000761377
AC093702.1	-2.22373	-2.63628	0.000269067	0.00665629
AC097468.4	-1.17378	-0.353585	0.00132912	0.0206839
AC097499.1	-1.71393	-3.71434	0.00192256	0.0269577
AC098973.2	2.83197	-3.28316	0.000886102	0.015621
AC099684.1	-2.21687	-2.22661	2.88107e-05	0.00134639
AC103563.2	-1.39192	-2.42447	0.00172843	0.0249589
AC103563.5	-1.48748	-2.862	0.00166738	0.0243222
AC104809.4	-1.76621	-0.898303	0.000108389	0.00348333
AC105402.2	-1.74451	-3.85007	0.0010155	0.0171646
AC105402.3	-1.57924	-3.66023	0.00460741	0.0480848
AC105402.4	-1.79419	-2.95778	0.000141168	0.00419532
AC110781.3	-5.02523	-0.678346	6.21846e-11	5.61279e-08
AC112721.1	1.25309	-2.07952	6.63911e-05	0.0024247
AC112721.2	1.30109	-1.52872	2.59611e-05	0.00125981
AC123886.2	-1.43849	-3.32955	0.00255416	0.03285
AC129492.6	-1.17222	-0.579549	0.000128403	0.00396132
AC131097.4	2.24329	0.373045	4.99317e-06	0.000403833
AC140481.8	-2.35315	-2.85787	8.3119e-06	0.000561071
AC141928.1	-1.06474	1.16734	0.000542441	0.0112002
AC144835.1	-1.55899	-3.119	0.000201015	0.00536341
AC147651.1	-2.68145	-3.89664	0.00284225	0.0352878
AC152010.1	6.96051	-0.578143	9.8454e-11	8.18489e-08
ACE2	-1.49298	3.59504	8.52196e-07	0.000104348
ACMSD	-2.02808	1.53048	1.61329e-06	0.000169321
ACOXL	-1.07469	-0.475199	1.41002e-05	0.000805499
ACSBG1	-1.41017	-0.382847	9.3211e-06	0.000602174
ACSBG2	1.02559	-2.29067	0.00056506	0.0114535
ACSL6	-1.51117	1.87349	2.63936e-05	0.00127492
ACTBL2	1.15538	-0.239298	0.000103921	0.00338798
ACTBP12	1.93936	-0.679406	0.0022266	0.0299449
ACTL6B	-2.21132	1.98936	1.1569e-05	0.000695211
ADAM12	1.08892	5.77279	6.17652e-05	0.00229286
ADAMTS16	1.13486	2.64884	4.44485e-05	0.00180485
ADCY1	-1.18539	4.00579	0.00140819	0.0215534
ADCY8	-3.71878	-1.25725	2.076e-08	5.55788e-06
ADCYAP1R1	-1.5017	1.79731	6.0976e-05	0.0022677
ADGRA1	-1.59896	0.726836	0.000118413	0.00372218
ADGRA1-AS1	-2.66959	-2.77695	3.21141e-05	0.00142531
ADGRB3	-1.4366	1.12752	1.13982e-05	0.000688874
ADGRF3	-1.36656	0.73381	3.98661e-06	0.000343163
ADGRG2	-1.35951	3.55129	0.000201187	0.00536345
ADGRG4	-1.25463	-3.01365	0.00301792	0.036751
ADGRG5	-1.40327	3.56116	2.397e-06	0.000230506
ADGRV1	-1.15737	2.50471	0.00172737	0.0249589
ADH1A	-1.89453	0.329799	1.91297e-05	0.00099926
ADH4	-1.62319	0.250793	0.000174632	0.00487272
ADH6	-1.61467	2.93107	6.57324e-06	0.000480479
AF015262.2	1.41823	-3.34311	8.23068e-06	0.000557973
AF131216.5	1.75118	-0.362606	0.00112016	0.0183543
AGBL4	-1.46829	-0.507071	1.11998e-05	0.000680411
AICDA	-1.27284	-1.39623	0.00202182	0.0279158
AKR1C4	-1.92041	0.800517	4.18112e-07	5.97348e-05
AL122127.2	-2.00602	-2.26134	0.000562854	0.0114535
AL132709.1	-2.99682	-2.48716	5.48098e-06	0.000428813
AL359314.1	-1.58438	-3.28625	0.000465222	0.0100871
AL590226.1	-1.29603	-3.67701	0.00271224	0.0343004
AL928761.1	-1.59175	-2.45313	0.00328467	0.0388637
ALK	-2.51697	0.734759	2.1525e-08	5.66662e-06
ALOX12B	-1.09639	-0.382638	0.00037728	0.00859312
ALPP	-2.13929	2.49453	0.000166448	0.00471594
ALPPL2	-1.6225	2.0588	0.00466539	0.0483703
AMBN	-2.20146	-3.5683	0.000322722	0.00765973
AMER3	-1.60646	2.01936	0.000319562	0.00761335
AMY1A	5.07272	-2.53351	1.71492e-09	7.73945e-07
AMY1B	3.61475	0.577607	1.5718e-05	0.000866577
AMY2A	3.03269	9.73082	0.000104528	0.0033961
AMY2B	3.49999	8.79083	1.56814e-11	1.70824e-08
ANKRD1	1.54799	2.6763	2.85858e-05	0.00134183
ANKRD26P1	-1.81665	-2.67279	0.00150857	0.0227156
ANKRD30A	-3.41	-2.70982	6.06326e-05	0.0022668
ANKRD33	2.02192	-2.16676	3.7754e-06	0.000328564
ANKRD36BP2	-1.07832	0.640791	0.000124458	0.00385843
ANKRD62	1.39823	-2.9483	0.0008786	0.0155147
ANKRD66	3.31102	-3.2163	5.99091e-07	7.95205e-05
ANKS1B	-1.6216	1.20174	5.38256e-06	0.000424041
ANKUB1	1.51737	-2.806	0.000108133	0.00348324
ANO3	-1.0208	0.215025	0.00381591	0.0427146
AP000479.1	2.66025	-2.27993	0.000245435	0.00621276
AP004372.1	-2.09267	-3.30676	7.1095e-05	0.00256975
AP004550.1	-1.81934	-3.53657	0.00131351	0.0205319
AP006285.6	3.19955	-3.75625	0.000326132	0.00772906
AP006621.8	1.01413	-0.969959	0.00232644	0.0308153
AP3B2	-1.58594	2.6905	6.05162e-06	0.000451554
APCDD1L	1.3773	2.56478	5.53815e-06	0.000428813
APLP1	-1.6722	6.67858	3.69626e-05	0.00156947
APOF	-1.98341	-2.68237	5.604e-05	0.00214849
APOL5	2.29254	-3.11973	6.26888e-07	8.25167e-05
AQP12A	2.71639	0.536851	9.5333e-06	0.000610885
AQP12B	2.00029	1.42669	0.000505277	0.0107273
AQP4-AS1	-1.08699	-2.1839	0.000528927	0.0110293
AQP8	2.30638	5.38444	0.000136436	0.00411666
ARFGEF3	-1.21192	6.18957	7.36595e-06	0.000511423
ARG1	2.50392	-0.135232	6.69797e-10	3.58637e-07
ARHGAP19-SLIT1	-2.15085	-2.97118	4.4296e-05	0.00180097
ARHGEF26-AS1	-1.5857	-0.273571	2.91409e-05	0.00135171
ARMC12	-1.14139	-0.863759	3.39875e-06	0.000305892
ARPP21	-1.24801	-2.64868	0.00345894	0.0402029
ASB10	-2.12527	-4.04377	0.000343267	0.00801489
ASB15	-3.60895	-2.14703	1.38682e-05	0.000793679
ASB4	-1.43506	0.351284	0.000145653	0.0043061
ASCL1	-4.31316	2.00998	1.90192e-11	2.00278e-08
ASCL3	-2.05311	-2.82619	1.44707e-05	0.000820725
ASGR2	-2.24226	1.45616	3.30176e-08	8.02353e-06
ASPDH	-2.29531	1.34153	2.78477e-09	1.13421e-06
ASS1P11	1.66734	-3.3166	4.89487e-05	0.00192331
ASTN1	-1.95198	1.85028	2.91639e-06	0.000268606
ATCAY	-2.39442	1.74349	4.67089e-08	1.09302e-05
ATP13A5	-1.05444	-2.52889	0.000156696	0.00451249
ATP1A2	-1.07411	2.15691	0.00162039	0.0239204
ATP1A3	-2.5962	3.72948	3.25213e-09	1.28423e-06
ATP1B2	-1.486	2.63647	6.35363e-07	8.32853e-05
ATP2B2	-3.56418	1.74464	1.50291e-12	3.41633e-09
ATP4A	2.82126	-1.59056	6.34364e-08	1.36328e-05
ATP6V0E2-AS1	-1.06121	1.37603	0.000121573	0.00378485
ATP8A2	-1.72054	2.70686	1.81086e-07	3.19592e-05
ATP8A2P1	-4.02906	-3.43004	4.94897e-05	0.00193974
ATRNL1	-1.35849	1.94645	0.000101468	0.00332863
AVPR1B	-1.49266	-0.192855	0.000275089	0.00678707
AZGP1P1	-2.91505	-1.48203	1.00051e-07	1.91558e-05
B3GAT1	-2.11899	2.18191	1.17684e-07	2.18691e-05
BAALC-AS2	-1.78755	-2.56001	7.43036e-06	0.000513638
BANF2	2.05436	-1.87482	0.00129668	0.0203293
BCAT1	1.31054	5.75438	1.11152e-08	3.37635e-06
BCRP5	-3.48571	-2.57597	2.69537e-06	0.000251397
BEND2	-6.78522	-0.834929	1.4404e-08	4.16905e-06
BEST2	1.91215	-2.09137	0.00056013	0.0114288
BEX1	-1.64895	4.96395	0.0001325	0.00403256
BEX2	-1.16768	3.98521	0.000102007	0.00333937
BFSP2	-1.0887	-2.23433	0.0010995	0.0181097
BIRC7	1.00688	2.63951	0.00491804	0.0499247
bP-2171C21.4	-1.30063	-2.72922	0.00120971	0.019399
bP-2189O9.3	-2.43245	-3.50129	3.16061e-05	0.00141565
BPI	1.13886	0.212845	5.06812e-05	0.00197907
BPIFA2	-6.23382	2.33771	1.00367e-09	4.87799e-07
BPIFA4P	-7.02244	-1.36776	2.15379e-07	3.61917e-05
BRINP1	-1.89686	1.43623	9.7795e-08	1.89536e-05
BSN	-1.38278	2.53673	2.99686e-05	0.00137209
BTBD11	-1.58811	3.45989	1.87417e-05	0.000988917
BTBD17	-1.63217	-0.325384	0.0006764	0.0128801
BVES-AS1	-1.50346	-2.26082	3.96415e-05	0.0016473
C10orf126	-1.92465	-3.52704	0.00384491	0.0429052
C11orf16	-1.10561	-1.58314	0.0035701	0.0408635
C11orf85	1.20296	-1.69082	0.000409149	0.00914104
C15orf59-AS1	-1.38184	-3.69236	0.00255492	0.03285
C17orf102	-1.63965	-3.53031	0.000588258	0.0117229
C17orf77	2.00341	-3.17059	0.00153982	0.0230618
C19orf81	-1.51249	-0.86727	0.000670371	0.0128428
C1orf111	-1.34592	-2.04341	0.000515942	0.0108681
C1orf127	-1.43644	3.22818	0.000335318	0.00789936
C1orf141	-1.87975	-3.38143	0.000375724	0.00856386
C1orf168	-2.01746	1.16946	6.90665e-07	8.91279e-05
C1orf189	2.38715	-2.53571	4.16097e-09	1.54646e-06
C1orf95	-1.90605	1.8771	6.69026e-07	8.69762e-05
C1QL1	-2.85697	4.38511	1.68807e-08	4.71927e-06
C1QTNF3	1.05056	4.98167	4.71037e-06	0.000387514
C20orf85	4.74118	1.27319	7.0493e-12	9.68237e-09
C21orf58	-1.2398	3.24544	5.1726e-07	7.10468e-05
C22orf42	-3.25155	1.14014	3.12759e-09	1.25068e-06
C2CD4A	-1.13046	3.64257	0.000469948	0.0101756
C2CD4C	-1.16652	1.62094	0.000201384	0.00536417
C2orf82	1.46035	2.27773	6.25061e-07	8.25167e-05
C3orf30	1.89248	-2.62897	0.00193504	0.0270966
C3orf67-AS1	-2.598	-3.37155	2.2346e-05	0.0011252
C4orf50	-1.18211	-2.43983	0.00168423	0.0244852
C5orf38	-2.35252	2.05892	1.74341e-06	0.000180972
C5orf64	1.73725	-3.39931	6.94894e-06	0.00049986
C5orf67	2.84977	-2.11503	6.32824e-10	3.55707e-07
C6orf10	-2.04991	-3.09595	0.000802232	0.0145479
C6orf183	-1.34487	-0.362961	6.62739e-05	0.0024247
C6orf58	-7.09563	4.85644	2.08276e-17	2.19321e-13
CA1	2.72579	-1.77267	2.44001e-09	1.02776e-06
CA10	-2.9734	0.36694	6.67399e-08	1.42458e-05
CA6	2.90845	-1.87008	2.06131e-06	0.000206726
CA8	-1.19493	3.00295	6.05407e-06	0.000451554
CABP7	-2.33024	3.75592	1.49641e-07	2.70132e-05
CACNA1A	-1.76432	4.44467	6.67654e-06	0.00048487
CACNA1B	-2.29258	2.2812	1.19246e-06	0.000133113
CACNA1I	-1.21686	0.955909	0.00038111	0.00864297
CACNA2D2	-1.59116	4.51829	4.67211e-06	0.000385428
CACNA2D3	-1.19939	1.71625	7.63748e-05	0.00272013
CACNG1	-1.4914	-2.38949	0.00136268	0.0210301
CACNG2	-2.68508	-1.00554	0.000196078	0.00529428
CADPS	-1.24505	4.75615	3.00162e-05	0.00137228
CALB1	-1.3897	1.18655	0.000289022	0.00702886
CALB2	1.09595	3.91853	0.000222787	0.00579265
CALCA	-4.21949	1.22508	2.80042e-09	1.13421e-06
CALY	-3.66617	4.95188	2.76364e-11	2.64564e-08
CAMK2B	-1.55507	4.00269	0.000286653	0.00699278
CAPNS2	-1.51395	-2.19913	0.000586097	0.0116993
CARTPT	-2.65492	2.2146	5.91463e-06	0.00044808
CASC11	6.66317	2.43984	1.5902e-27	5.02359e-23
CASKIN1	-1.02975	0.0717436	0.00340202	0.0398354
CASP14	3.05178	3.25514	0.000232702	0.00597367
CBLN1	-2.52852	2.3408	8.52657e-09	2.69363e-06
CBLN2	-1.14782	-1.94289	0.00373121	0.0422029
CBS	1.39852	-0.600012	1.02931e-05	0.000637585
CCDC162P	-1.39168	1.51102	0.000198932	0.00533124
CCDC74BP1	-4.55778	-2.64586	3.2041e-06	0.000291702
CCDC92B	-1.72855	-2.16606	0.000266285	0.00661338
CCKAR	-3.67739	-0.891927	1.77673e-07	3.1533e-05
CCL26	1.31486	1.61761	0.000163985	0.00465869
CD1B	-1.0516	-1.08088	0.00337273	0.039629
CDH10	-1.29493	0.779668	0.00252618	0.0326266
CDH12	-4.48476	1.0431	4.30716e-10	2.65223e-07
CDH16	-1.28394	0.337441	0.00479266	0.0490878
CDH18	-1.40814	-1.46654	0.00134656	0.0208628
CDH22	-1.21038	2.73599	0.00185542	0.0263318
CDH4	-3.0456	2.83432	6.55365e-12	9.41074e-09
CDH8	-1.23127	-1.59522	0.000516039	0.0108681
CDHR3	-1.26332	2.94666	0.000162137	0.00461447
CDHR4	1.43621	-1.68633	4.62905e-05	0.00184642
CDK5R2	-1.74626	3.02365	3.52204e-05	0.00152298
CDO1	-1.03859	3.0486	0.000212518	0.00559938
CEACAM7	-1.79296	5.67618	5.23497e-05	0.00202669
CEL	2.45097	11.3024	0.00012099	0.00378062
CELA2A	3.03921	10.6389	3.2344e-05	0.00142973
CELA2B	2.38121	7.60484	0.000145713	0.0043061
CELA3A	2.65981	11.884	0.000138552	0.00416153
CELA3B	2.91023	10.4671	5.56792e-05	0.00213726
CELF3	-2.00281	4.39331	1.56262e-05	0.000864528
CELF4	-1.4989	2.29012	0.000106363	0.00343571
CELF5	-1.22445	1.0329	0.000930377	0.0161581
CELP	2.6727	2.84161	8.67844e-06	0.00057718
CERS1	-1.59441	1.49802	2.71178e-05	0.00129428
CES1P1	-1.22266	-1.41741	0.00352143	0.0405561
CES5A	-2.13478	-2.85297	1.11895e-05	0.000680411
CFC1	-1.91827	3.13815	0.00037457	0.00854371
CFC1B	-2.90485	-3.41769	0.000175819	0.00489796
CHD5	-1.21678	1.85547	0.00101435	0.0171544
CHGA	-2.28289	8.64	2.59029e-06	0.000244268
CHGB	-2.00979	9.7531	0.000133297	0.00405293
CHIA	-2.3301	-3.59745	0.000355892	0.00825476
CHIT1	-1.10478	4.2031	0.00466089	0.0483554
CHL1-AS2	-1.25701	-2.21446	0.00148367	0.0224155
CHRNA2	-1.91124	-2.0031	0.000560388	0.0114288
CHRNA4	-1.33351	-3.00043	0.00491659	0.0499247
CHRNB2	-1.48418	1.76427	0.000155917	0.00449426
CHST8	-1.58465	1.08667	1.46841e-05	0.000831337
CITF22-49D8.1	-2.57223	-2.85581	4.97986e-06	0.000403833
CITF22-62D4.1	3.42877	-3.34086	6.45278e-10	3.55707e-07
CLCA4	1.64709	-0.923855	8.11785e-06	0.00055389
CLEC3A	-3.01855	-3.11616	1.21006e-05	0.000714523
CLGN	-1.61092	2.47587	3.63607e-05	0.00156063
CLLU1	-1.00703	-3.69195	0.000965202	0.0165639
CLPS	3.23483	11.0985	9.64991e-06	0.000611901
CLPSL1	3.28541	2.40996	6.9122e-07	8.91279e-05
CLPSL2	1.5977	-2.66976	0.000110398	0.00354068
CMTM5	-1.26606	-1.17124	0.000744186	0.0137483
CNIH2	-1.56014	3.06111	2.69719e-05	0.00129279
CNN2P12	-7.04639	-0.910338	8.27073e-09	2.6392e-06
CNTD2	1.06645	0.888901	0.00476089	0.0489222
CNTFR-AS1	2.50201	-3.86346	2.91411e-05	0.00135171
CNTN5	-2.00046	0.621985	2.10512e-06	0.000209128
CNTNAP4	-2.5002	-1.18565	1.54784e-05	0.000862484
COL11A1	1.7022	7.85224	1.12658e-06	0.000127106
COL11A2	2.10116	3.38067	1.91661e-07	3.32678e-05
COL12A1	1.15253	8.89591	4.45078e-06	0.000372956
COL17A1	1.06685	8.16662	0.00314612	0.0377239
COL20A1	-2.83551	-0.516371	9.48356e-07	0.000113055
COL28A1	-1.32623	2.1146	5.12512e-06	0.000409893
COL2A1	-1.64063	0.244176	0.0010779	0.0178494
COL9A3	1.09589	3.85592	0.00144225	0.0219789
COX6A2	1.17103	-3.19069	0.00250136	0.0324345
COX7A2P1	-1.12924	-3.27834	0.000299223	0.00722135
CPA1	2.66509	13.035	0.000143196	0.00425161
CPA2	2.27825	10.5052	0.000572726	0.0115463
CPA5	-1.59375	-1.05064	8.39934e-05	0.00290726
CPB1	2.24676	12.7269	0.000723299	0.0135046
CPB2	-1.84757	-0.388451	9.26802e-05	0.00309827
CPE	-1.23608	8.74251	0.000239729	0.00610749
CPHL1P	1.96121	1.7938	3.2359e-05	0.00142973
CPLX1	-1.25311	2.82531	8.4832e-07	0.000104277
CPLX2	-1.93583	6.0273	0.00013911	0.0041713
CRABP2	1.06922	6.17018	0.000373498	0.00853417
CRCT1	1.4079	0.812991	0.00375209	0.0422691
CRHBP	-1.32758	-0.771531	4.84134e-05	0.0019094
CRISP1	-1.51284	-3.79743	0.0035609	0.0408173
CRISP2	-1.4249	0.788737	0.00235848	0.0310574
CRISP3	-1.94087	6.49036	0.000207273	0.00549787
CRMP1	-1.12631	5.15455	1.79902e-05	0.000966546
CRYBA2	-2.48131	4.82993	6.28089e-06	0.000464244
CRYGD	-2.65378	-1.28813	1.38074e-05	0.000792697
CRYM	-1.20277	1.71538	3.6458e-05	0.00156063
CSMD1	-1.27269	-0.785886	0.00052997	0.0110364
CSN2	-2.47936	-3.88422	0.00474408	0.0489132
CSN3	-5.67907	-1.02528	5.271e-09	1.82985e-06
CSRP3	1.53137	-3.9662	0.000604329	0.0119695
CST5	1.26897	-1.60327	9.45233e-05	0.00314656
CTA-150C2.13	-1.48401	-3.26719	0.000197575	0.00531199
CTA-246H3.8	-1.20086	-1.80344	0.00133804	0.0207919
CTA-299D3.8	-1.89647	-3.00493	0.00219032	0.0295956
CTA-384D8.31	1.75227	0.0900588	2.14442e-05	0.00109619
CTA-796E4.4	-1.83573	-3.70932	0.00261253	0.0333464
CTA-992D9.7	1.32446	-3.70854	0.00185905	0.0263361
CTB-12O2.1	-1.15733	-1.52906	0.000963365	0.016549
CTB-186H2.3	-1.35008	-3.81616	0.00056354	0.0114535
CTB-43E15.1	-2.79245	-3.69843	0.000164865	0.00467946
CTB-49A3.4	-2.50645	-2.88239	8.1031e-05	0.00283797
CTC-232P5.3	-1.36102	-3.18064	0.00246702	0.0321372
CTC-248O19.1	-1.30551	-3.77224	0.00251752	0.032568
CTC-367J11.1	-1.65536	-2.75786	0.000800625	0.0145312
CTC-378H22.2	-1.22679	0.543323	0.000198871	0.00533124
CTC-439O9.3	2.82986	-3.96737	1.43989e-05	0.000818402
CTC-441N14.1	1.13585	-2.77339	0.0018747	0.0265102
CTC-457E21.1	1.0258	-3.68277	0.000388669	0.00877031
CTC-461F20.1	-4.04831	-2.39258	1.26729e-08	3.74158e-06
CTC-490G23.2	1.27965	-1.67857	0.000240643	0.00612584
CTC-505O3.2	-3.53591	-3.96226	8.75837e-05	0.00297512
CTC-575D19.1	1.28164	2.81684	0.000596254	0.0118244
CTD-2001J20.1	-1.30799	-3.58911	0.00473655	0.0488527
CTD-2008L17.2	2.39391	-3.06829	2.70533e-07	4.36373e-05
CTD-2008P7.8	1.66131	-3.58084	0.00134104	0.0208084
CTD-2008P7.9	1.279	1.22697	0.00135221	0.0209196
CTD-2089N3.1	-1.35419	-0.600135	0.000490715	0.0104533
CTD-2089N3.2	-1.39486	-0.656107	0.00143524	0.0219038
CTD-2091N23.1	-2.96024	-2.02753	1.80787e-06	0.00018543
CTD-2171N6.1	2.39187	0.67489	1.19282e-10	9.66217e-08
CTD-2195B23.3	1.18354	-3.31374	6.22477e-06	0.000461612
CTD-2207A17.1	3.09965	-2.43546	0.000342041	0.00800869
CTD-2210P24.3	-1.31961	-3.13332	0.00099752	0.0169423
CTD-2270P14.5	-1.0822	1.08364	1.87509e-05	0.000988917
CTD-2314G24.2	-1.35054	2.42525	2.24628e-05	0.00112818
CTD-2325B11.1	-1.73947	-3.36491	0.00103539	0.0174068
CTD-2335O3.3	-1.96745	-3.89265	0.00191141	0.0268609
CTD-2339F6.1	-1.69824	-3.09737	3.1098e-05	0.00140345
CTD-2354A18.1	2.32562	-3.20971	0.000383512	0.00866014
CTD-2373J6.1	-1.36732	-2.30115	8.26756e-05	0.00287204
CTD-2375G15.1	1.10849	-3.89615	0.000372548	0.00852838
CTD-2377D24.4	-2.86144	-3.33845	9.54074e-05	0.00316598
CTD-2501B8.1	-1.47641	-3.08881	0.00336762	0.0396225
CTD-2532D12.4	-1.71887	-2.59521	0.00123758	0.0196578
CTD-2542C24.3	-1.5619	-3.68528	4.30332e-05	0.00176096
CTD-2545H1.2	-1.48015	-2.1252	0.000194861	0.00527494
CTD-2587H24.10	-1.14914	-0.997784	4.17242e-05	0.00171852
CTD-2619J13.9	-1.07403	-0.277597	8.84462e-06	0.000580614
CTD-2623N2.11	-1.76382	-2.76863	8.31327e-07	0.00010299
CTD-3064H18.4	-1.65808	-1.55728	0.000488577	0.0104429
CTD-3105H18.7	-1.16858	-3.56373	0.00017111	0.00480013
CTD-3149D2.2	-1.64785	-3.56413	0.00417202	0.0451055
CTD-3194G12.1	-5.13443	-2.7039	1.67539e-05	0.0009094
CTRB1	2.09437	10.9499	0.0023277	0.0308168
CTRB2	2.17748	11.1936	0.00142532	0.0217628
CTRC	2.50347	10.6857	0.000121605	0.00378485
CTRL	2.20067	1.10915	1.71905e-05	0.000929907
CTXN2	-2.24018	-1.55425	2.81346e-05	0.00132657
CUX2	-2.35048	0.0718545	4.0435e-07	5.96908e-05
CUZD1	1.59974	7.62249	0.0024923	0.0323477
CWH43	1.3081	-1.51825	0.00406687	0.0443788
CXorf57	-1.38233	2.91404	9.66536e-06	0.000611901
CXXC4	-1.50341	3.14815	1.91183e-06	0.000193579
CYP2B6	-1.71204	1.32916	8.09066e-05	0.00283676
CYP2C8	-1.42972	1.63116	5.5156e-06	0.000428813
CYP2F1	-1.93796	-2.46819	3.45154e-05	0.00150604
CYP46A1	-1.08548	1.37027	0.00118017	0.0190607
CYP4A11	-1.71844	-0.725775	3.85965e-05	0.00161926
CYP4A22	-1.43188	-3.11989	8.59686e-05	0.00294286
CYP4F22	2.89599	0.376668	1.3506e-10	1.06667e-07
CYP4F24P	-2.10424	0.603387	0.00020815	0.00550983
CYP4F30P	-2.12934	-3.16902	0.00221302	0.0298257
CYP4F8	-1.56148	-2.06254	0.00106701	0.0177409
CYSLTR1	-1.14372	2.09992	8.91888e-05	0.00301862
DACH2	-1.51042	0.0202104	0.000298174	0.00721256
DAPL1	-1.06468	1.09003	0.00457332	0.04793
DAW1	1.97315	-0.576722	8.02753e-07	0.000101233
DCC	-2.17356	-0.250176	2.32487e-08	6.02009e-06
DCX	-2.54656	1.06933	5.50837e-09	1.89147e-06
DDC	-2.55912	4.47346	4.67716e-10	2.78785e-07
DDN	-1.05878	-1.35965	0.000965281	0.0165639
DDX25	-1.85354	0.731922	1.15389e-06	0.000129724
DDX53	5.49776	-2.99443	3.70523e-09	1.44509e-06
DGKB	-1.32189	0.444103	0.000188028	0.00514127
DGKK	-2.65292	-2.10725	4.53927e-05	0.00182211
DHRS2	-1.8354	3.70577	1.09898e-06	0.000125335
DIRAS2	-1.49826	1.32927	6.0055e-06	0.000451554
DIRAS3	-1.2027	3.68085	0.000300094	0.00723314
DKK4	1.13564	0.533014	0.00402651	0.0441065
DLGAP2	-1.94613	-0.940099	5.72471e-08	1.27359e-05
DLK1	1.94855	5.49863	0.000113897	0.00361257
DNAJC6	-1.1833	2.54707	8.15853e-05	0.00285106
DNASE2B	-3.41202	1.13359	8.45743e-11	7.22105e-08
DPP6	-1.99043	3.97016	2.23543e-06	0.000217961
DPPA2P2	-2.62181	-3.93062	0.00435185	0.0463361
DPPA3	-2.25995	-3.79731	0.000570521	0.0115239
DRAIC	-3.60671	2.24134	3.30217e-12	5.49046e-09
DRD2	-2.7776	0.974833	1.53929e-11	1.70824e-08
DSCAM	-2.00186	1.27605	1.18469e-05	0.000702165
DSCR8	-2.45439	-3.33566	0.00012445	0.00385843
DUSP15	-1.06148	1.32198	0.000152546	0.00444269
DUSP26	-1.77204	3.40732	7.5487e-06	0.000519545
DYNC1I1	-1.2165	2.74423	1.17578e-05	0.000699373
EDN3	-2.42483	5.12249	1.45937e-08	4.16905e-06
EEF1A2	-1.14458	6.34697	0.00119956	0.0193049
EEF1DP5	-1.98124	-3.50886	0.00230773	0.0306523
EFCAB1	1.21132	-0.200464	2.7396e-05	0.00130146
EFNB3	-1.80187	3.70408	1.82814e-07	3.20849e-05
EFR3B	-1.41384	2.58223	1.3171e-06	0.000143312
EGF	1.75495	2.2582	1.23151e-05	0.000724478
EGFR-AS1	-1.43885	-1.15346	0.000548515	0.0112667
ELANE	-4.70949	2.13553	1.51863e-13	5.33057e-10
ELAVL2	-1.19603	-1.07836	0.00108305	0.0178947
ELAVL3	-2.67513	0.301574	4.07841e-08	9.7607e-06
ELAVL4	-1.26526	1.94766	0.000217268	0.00569129
ELF5	1.38288	0.905528	0.00294788	0.0361656
ELFN1-AS1	2.41493	0.860444	4.25794e-07	6.00502e-05
EML5	-1.40227	-0.248294	7.40071e-05	0.00264774
EMX1	-1.65747	-0.0323915	0.000961004	0.0165319
ENPP2	-1.18195	6.38745	2.3385e-05	0.00116523
EPGN	2.07255	-2.68224	1.84253e-06	0.000188373
EPHA5	-3.34677	0.404639	6.4411e-11	5.65225e-08
EPHA5-AS1	-2.54304	-2.50947	5.94597e-06	0.000449376
EPO	2.47569	-1.04668	1.84504e-09	8.20937e-07
EPYC	2.01069	3.24879	7.05911e-06	0.000505066
EREG	1.79891	3.45205	2.08868e-06	0.000208149
ERICH3	-1.14321	-0.088447	0.00349828	0.0403778
ERO1B	-1.12292	6.25448	0.000875873	0.0154752
ERP27	2.19742	6.1246	4.34336e-07	6.07128e-05
EWSAT1	1.20799	-1.84308	0.000135923	0.00410634
F10	-1.85634	4.52739	6.01281e-08	1.32833e-05
F7	-2.21311	0.556043	1.74694e-08	4.79892e-06
FABP7	-1.56191	-1.89566	0.00152401	0.0228826
FADS2P1	-1.59951	-3.3133	0.000231987	0.005968
FAHD2P1	1.64097	-0.39833	5.85412e-05	0.00222014
FAM103A2P	-1.85772	-3.08502	3.09025e-05	0.00139683
FAM131C	-1.77355	2.10313	2.04185e-06	0.000206083
FAM135B	-1.90851	1.7417	1.37074e-05	0.0007902
FAM153C	-1.2302	-1.1076	0.000157122	0.00451652
FAM163A	-2.2209	1.78494	1.09924e-07	2.0548e-05
FAM167A	-1.08971	4.20795	0.000124807	0.00386546
FAM19A2	-1.17187	1.19536	3.77192e-05	0.00159091
FAM19A4	-1.97214	-2.18851	5.14575e-05	0.00199459
FAM222A	-1.06615	3.5898	0.00166433	0.0242966
FAM41C	-1.56616	-3.74864	0.00318446	0.0380175
FAM57B	-1.5935	-0.0852531	9.34062e-07	0.000111773
FAR2P1	-1.62676	-0.530875	0.00188706	0.0266372
FAR2P2	-1.18609	0.753152	0.000113686	0.00360951
FAR2P3	-1.29035	-1.17609	0.00452814	0.0477146
FAT2	-1.46961	1.97358	0.000765132	0.0140694
FBLL1	-1.49406	1.94425	0.000177857	0.00491715
FBN3	2.42569	-0.452586	2.8743e-08	7.20651e-06
FBXL16	-1.3742	3.34789	2.82038e-05	0.00132785
FBXW12	1.12452	-1.0882	0.000796995	0.0145034
FCAMR	-1.4952	0.410522	0.000742829	0.0137393
FCRL5	-1.12494	2.24498	0.00218149	0.0295176
FDCSP	-2.13202	4.93572	8.38772e-05	0.00290726
FEV	-2.93883	2.82332	9.43466e-09	2.92206e-06
FFAR2	-1.66487	1.91661	6.71702e-05	0.00243905
FGA	1.28733	6.52605	0.00454137	0.0478222
FGF13-AS1	-1.04667	-3.34768	0.00266547	0.0338317
FGF14	-1.28164	3.03019	1.81526e-05	0.000971964
FGF23	2.0916	-3.3492	4.47062e-05	0.00180684
FGF3	2.36522	-0.978939	8.22391e-05	0.00286125
FGF5	1.03139	-0.608012	0.00153803	0.0230493
FITM1	1.07298	-0.179257	3.82311e-05	0.0016082
FLJ26850	-1.11139	-1.68426	0.00148314	0.0224155
FMN2	-1.5162	2.33727	5.7396e-05	0.00218486
FN1	1.17572	12.1432	2.29762e-06	0.00022197
FNDC1-IT1	1.10479	-2.7306	7.33786e-05	0.00262824
FNDC9	-1.22695	-2.97318	0.00166254	0.0242929
FOXC2-AS1	1.34821	-2.60072	0.000103132	0.00337272
FOXD3	-1.05235	-0.523117	0.00256569	0.0329082
FOXD3-AS1	-1.02524	-1.1094	0.0046925	0.0485558
FOXG1	1.67638	-3.79488	0.000154268	0.00447108
FOXI1	-1.82669	-0.181028	8.98131e-06	0.000586216
FP236383.3	-4.97188	-1.7386	8.82798e-07	0.000106852
FRMD7	1.12023	-3.66054	0.00335943	0.0395409
FRMPD1	-2.65538	1.03809	4.73754e-09	1.68513e-06
FRRS1L	-1.56299	2.24446	0.000104752	0.0033961
FSTL4	-1.6383	3.11607	0.000360477	0.00830621
FTCD	-3.80248	3.13464	2.55095e-12	4.74042e-09
FZD9	1.64029	-0.427537	2.36831e-05	0.00117453
G6PC	-2.47789	-0.356109	8.39967e-07	0.000103654
GABRA5	-1.18192	-1.46239	0.000562202	0.0114535
GABRB1	-1.14911	-2.83795	0.00157765	0.0234429
GABRB3	-1.59792	4.66664	4.01426e-06	0.000344604
GABRG2	-2.08295	0.586715	0.000114671	0.00362621
GABRG3	-6.26203	0.714437	3.24558e-11	3.01563e-08
GABRQ	-1.44908	-0.981172	0.000358466	0.00828405
GAD2	-1.70573	4.17804	0.000285276	0.00696457
GALNTL6	-1.84987	-0.000636901	2.95053e-07	4.66051e-05
GALR2	1.34569	-2.0744	5.90447e-06	0.00044808
GAS1	1.13531	5.07399	1.17614e-05	0.000699373
GAST	-5.81528	4.38664	1.2993e-08	3.80056e-06
GBX1	-5.21743	-1.13105	5.34022e-08	1.21369e-05
GC	-2.7976	7.18523	6.06574e-09	2.01708e-06
GCAT	1.08455	4.03869	5.96785e-07	7.95205e-05
GCGR	-1.28813	0.979965	0.000863654	0.0153126
GCK	-1.65957	2.44587	2.50404e-05	0.00122813
GDAP1L1	-1.3646	0.775595	0.000899703	0.0157728
GDF10	1.0714	-0.0127287	0.000435282	0.00958257
GDPD4	-2.00778	-1.55497	9.26322e-07	0.000111268
GFI1B	-1.23639	-1.15311	4.53663e-05	0.00182211
GFY	-2.59666	-2.76063	5.12065e-05	0.00199098
GHRH	-5.95531	-1.01122	9.44013e-08	1.87562e-05
GHRHR	-2.31998	-0.31323	5.90248e-06	0.00044808
GIF	-1.78482	-0.638183	2.50749e-05	0.00122813
GJD4	-1.25574	-2.97574	0.000415669	0.00926051
GLB1L3	-1.89788	-0.549335	7.30375e-06	0.000508222
GLRA2	-3.95038	-1.89838	4.74745e-09	1.68513e-06
GLYATL1P4	-1.16842	-3.81956	0.00247065	0.0321592
GLYATL2	-1.36596	-1.14748	1.31379e-05	0.000767172
GLYATL3	-6.94795	-1.24988	5.23906e-09	1.82985e-06
GMNC	1.3025	-2.03887	0.00253405	0.0326904
GNAO1	-1.25	4.31949	8.77459e-06	0.000580614
GNAZ	-1.32866	3.6643	3.21526e-06	0.000291878
GNG4	-1.06701	4.09386	0.00107565	0.0178471
GNMT	1.79626	2.51754	8.42671e-06	0.000567608
GOLGA2P11	-4.5799	-1.83061	3.54105e-06	0.000315937
GOLGA6A	-2.36088	-3.75836	0.000924742	0.0161069
GP2	2.6084	11.3971	7.25801e-05	0.00261148
GPC5	-1.06551	-0.826391	0.00110033	0.0181139
GPC5-AS1	-4.30712	1.35534	9.21196e-10	4.61929e-07
GPD1	-1.13418	4.0219	0.000176723	0.00490141
GPER1	-1.56313	3.11674	2.06809e-07	3.49375e-05
GPHA2	2.41653	1.89054	2.04049e-05	0.00104986
GPR119	-2.81922	1.31897	1.19814e-06	0.000133276
GPR142	-1.96113	0.939008	3.52124e-05	0.00152298
GPR148	-2.26338	-1.41102	5.69256e-05	0.00217453
GPR149	-2.93588	-2.40255	0.00113052	0.0184857
GPR158	-1.06008	1.00212	0.00105944	0.0176616
GPR179	-3.83149	0.912494	3.53381e-13	1.0878e-09
GPR6	-2.93941	-1.94714	1.56774e-05	0.000865847
GPR62	-1.45443	-2.17756	2.68182e-05	0.00129149
GPR83	-1.18049	-1.15942	0.00125336	0.0197975
GPX3	-1.2302	7.66385	5.81575e-05	0.0022109
GRIA1	-2.9447	0.477672	9.13591e-08	1.82666e-05
GRIA2	-1.62618	1.74368	8.94377e-05	0.00301862
GRIA3	-1.22942	2.54237	0.00017657	0.00490141
GRIA4	-1.25613	1.11701	0.000414817	0.00924806
GRIK5	-1.01423	3.21745	0.00173737	0.0250503
GRIN1	-1.11206	1.12276	0.00287848	0.0355628
GRIN2C	-2.1039	0.897611	5.48931e-08	1.23866e-05
GRM1	-1.23345	-0.729245	0.00327824	0.0388166
GRM4	-1.17285	2.10789	0.00406898	0.0443865
GRM7	-1.16328	-1.17354	0.000209143	0.00551966
GRM7-AS3	-2.99399	-1.75378	5.33162e-06	0.000422133
GS1-25M2.1	-1.44921	-3.71088	0.00354937	0.0407456
GS1-72M22.1	-2.15899	-0.697509	4.21566e-07	5.97348e-05
GSG1	1.66727	-1.35152	1.82469e-05	0.000973712
GSTA2	1.59453	2.77557	0.000525545	0.0110007
GSTA3	2.58944	-3.36953	7.83804e-06	0.000538286
GUCA1A	1.24053	-1.25189	9.79148e-06	0.00061524
GUCA1C	2.51109	0.294168	0.000636005	0.0123872
GUCA2A	2.13167	0.835497	8.04227e-05	0.00282606
GUCY2C	-1.29222	3.63858	0.00378033	0.042417
GXYLT1P1	-4.40155	-3.81454	3.89868e-05	0.00163067
HADHAP1	-1.19879	-2.39409	0.00101845	0.017196
HAO1	-2.0313	-0.634719	0.000789913	0.0144244
HAP1	-3.50937	3.29148	3.78772e-13	1.0878e-09
HAPLN2	-1.56025	-1.03879	0.000237928	0.00607631
HCN4	-2.46859	1.04866	2.05784e-09	8.90538e-07
HHIP	1.06997	3.22834	2.91064e-05	0.00135171
HHIP-AS1	1.04042	1.31703	9.54634e-08	1.88486e-05
HILS1	1.33219	-2.2167	7.87928e-05	0.00278735
HMGA2	1.51419	3.84017	2.89867e-05	0.00135171
HMGB3P32	-1.14397	-3.34044	0.000120201	0.00376412
HMGCLL1	-1.3707	1.36288	0.000111636	0.00355154
HMGCS2	-1.35923	4.27651	0.000956652	0.0164785
HMP19	-1.87164	2.23185	5.30544e-06	0.000421116
HMX2	-1.83375	-2.03577	3.15314e-05	0.00141493
HOXC12	-2.92125	-2.54417	0.000590007	0.0117433
HP	-3.59156	4.69446	8.19905e-10	4.17768e-07
HPRT1P2	4.31402	-3.88735	5.56083e-07	7.53957e-05
HRASLS	-1.92263	-0.242662	8.67612e-08	1.75697e-05
HRH3	-3.19732	-2.29842	8.14386e-08	1.68152e-05
HS3ST4	-2.68372	-1.33606	8.80808e-06	0.000580614
HS3ST6	-3.09645	-2.64749	8.96506e-06	0.000586216
HS6ST3	-2.28771	2.42238	8.6197e-07	0.000105137
HSD52	-1.44913	-3.31718	0.00086376	0.0153126
HSPA1B	1.03089	6.88766	3.08043e-05	0.00139618
HSPA6	1.43267	5.02615	0.00063291	0.0123626
HSPA7	1.47021	3.80884	1.33968e-06	0.000144937
HTR5A	-4.94519	-2.27954	2.14956e-06	0.000212208
HTR5A-AS1	-5.05044	-3.35941	2.77763e-05	0.00131163
HTR7	1.09	-0.379261	0.000111366	0.00355154
IAPP	-1.95282	5.54104	0.00157454	0.0234186
IFNA22P	-1.8274	-3.76578	0.0043377	0.0462478
IGF2	2.44701	7.7183	9.39282e-13	2.47274e-09
IGFL3	1.65234	-0.177426	4.30227e-05	0.00176096
IGHD3-22	-2.19053	-3.86048	8.55585e-05	0.00293791
IGHE	-2.35875	0.066961	2.07912e-06	0.000207853
IGHEP1	-2.37567	-3.46639	4.51667e-05	0.00181998
IGHG1	-1.11366	10.4214	0.00225968	0.0302481
IGHG2	-1.03378	7.83923	0.00310458	0.0374197
IGHG3	-1.32172	7.46722	0.000474143	0.0102151
IGHG4	-1.59722	8.46298	0.000393509	0.0088602
IGHGP	-1.10726	4.94122	0.0027895	0.0349003
IGHJ2	-1.19257	-1.39842	0.00210086	0.0287557
IGHV1-12	-1.50107	-1.48008	0.00073659	0.0136719
IGHV1-14	-1.50168	-2.67729	0.000611266	0.0120784
IGHV1-18	-1.13815	4.45285	0.00309373	0.0373601
IGHV1-2	-1.38942	3.49873	0.00107651	0.0178494
IGHV1-69	-1.60488	2.46501	0.000804508	0.0145729
IGHV1OR15-3	-1.97103	-3.95017	0.000646455	0.0125136
IGHV1OR16-3	-2.81816	-2.76965	1.19767e-05	0.00070853
IGHV1OR21-1	-1.61818	-2.03271	0.000483443	0.0103542
IGHV3-11	-1.26317	3.65107	0.00172119	0.0248965
IGHV3-19	-1.34797	-1.85447	0.000367957	0.00844163
IGHV3-22	-1.65469	-3.01074	0.000154622	0.00447578
IGHV3-30	-1.31517	4.23383	0.00131301	0.0205319
IGHV3-38	-2.48926	-1.20265	1.97485e-07	3.39062e-05
IGHV3-48	-1.40439	1.94933	0.000452335	0.00990966
IGHV3-52	-1.31482	-1.83184	0.00136204	0.0210301
IGHV3-60	-1.20373	-2.35632	0.00121128	0.0194044
IGHV3-62	-1.35956	-2.36098	0.0012008	0.0193149
IGHV3-73	-1.24354	2.15364	0.00261854	0.0333722
IGHV3-76	-1.27486	-3.0219	0.00424773	0.0456584
IGHV4-31	-1.52843	2.79406	0.000158914	0.00454657
IGHV7-56	-1.86647	-2.54273	0.000128662	0.00396303
IGHVII-51-2	-1.942	-4.11086	0.00409366	0.0445449
IGKC	-1.26742	9.90763	0.000224373	0.00581952
IGKV1-16	-1.79716	3.47692	9.11086e-06	0.000592225
IGKV1-39	-1.39828	-0.81674	0.0016552	0.0242193
IGKV1-8	-1.49689	1.07931	0.00017632	0.00490141
IGKV1-9	-1.31404	3.51805	0.000846597	0.0150858
IGKV1D-16	-1.45862	0.408396	0.000461082	0.0100283
IGKV1D-39	-2.12197	-1.3383	4.86892e-05	0.00191695
IGKV1D-8	-1.84836	0.787401	4.50002e-05	0.00181558
IGKV1OR1-1	-1.65729	-3.89016	0.000701381	0.0132282
IGKV1OR2-108	-1.51589	0.275561	8.9556e-05	0.00301938
IGKV1OR22-5	-2.3017	-2.30569	6.83729e-05	0.00247987
IGKV1OR2-9	-2.17534	-3.63346	6.41621e-05	0.00235966
IGKV2-28	-2.03607	-1.41992	0.000128257	0.00396066
IGKV2D-28	-2.7659	-2.17978	6.37793e-06	0.00046939
IGKV2D-29	-1.61598	1.86273	0.000227428	0.00587944
IGKV2D-40	-1.26017	0.29511	0.00472589	0.0488213
IGKV2OR22-3	-1.606	-2.91411	0.000195391	0.00528443
IGKV2OR22-4	-1.18197	-1.50112	0.00408519	0.0444955
IGKV3-15	-1.22647	4.1174	0.000610413	0.0120749
IGKV3-7	-1.56838	0.286413	0.000129978	0.00398266
IGKV3D-15	-1.12147	-0.0499098	0.00350405	0.0404149
IGKV3OR2-268	-4.29594	1.32892	1.00153e-11	1.31831e-08
IGKV6D-21	-2.1992	0.005054	2.61944e-05	0.00126724
IGLJ2	-1.15602	-2.89403	0.000582253	0.0116639
IGLL1	-1.08126	-3.2733	0.00263685	0.0335619
IGLL5	-1.27276	5.33355	0.000331162	0.00782478
IGLV10-54	-1.44186	2.47309	0.00187597	0.0265147
IGLV1-36	-2.33811	1.6498	1.32011e-06	0.000143312
IGLV1-41	-1.73405	-0.894421	0.000149461	0.00438115
IGLV1-47	-1.07727	3.7743	0.00314854	0.0377239
IGLV1-51	-1.43248	4.93602	0.000218334	0.00570976
IGLV2-14	-1.16013	5.43292	0.00160355	0.0237496
IGLV2-28	-1.22644	-2.34626	0.0027617	0.0346636
IGLV2-33	-1.33784	-3.10517	0.00154633	0.023108
IGLV2-5	-1.43598	-2.80178	0.000717954	0.0134703
IGLV3-16	-1.60641	-1.52973	0.000154713	0.00447578
IGLV3-21	-1.15422	5.34044	0.00398683	0.043808
IGLV3-25	-1.62207	4.53267	6.31311e-05	0.00233359
IGLV3-27	-1.51035	1.63754	0.00201282	0.0278699
IGLV3-9	1.51865	3.02341	0.000924882	0.0161069
IGLV5-45	-1.76594	1.81058	0.000119686	0.00375471
IGLV5-52	-1.32339	-2.60773	0.00218425	0.0295262
IGLV6-57	-1.06685	3.85162	0.00394734	0.0435558
IGLV7-46	-1.34817	2.58556	0.000612933	0.0120964
IGLV8-61	1.46911	3.51974	0.001295	0.020313
IGLV9-49	-2.08923	1.05172	4.05265e-06	0.000345131
IGLVI-70	-1.49801	-1.97944	0.0022993	0.0305744
IGSF1	-1.32425	3.51574	0.00286816	0.0355043
IL11	1.04826	2.57417	0.000590306	0.0117433
IL20RB	1.65534	3.93965	7.29853e-06	0.000508222
IL22RA1	1.04116	5.37348	0.000177029	0.00490141
IL4	-1.08517	-2.52324	0.00300973	0.0366958
INA	-1.81785	3.20789	9.61107e-06	0.000611901
INSL4	-3.56341	-0.857064	3.14921e-05	0.00141493
INSL6	1.48357	-3.48379	0.000703323	0.0132558
INSM1	-2.10729	3.89905	7.19049e-06	0.000507042
INSM2	-1.8667	-2.62501	5.83158e-05	0.00221425
IQSEC3	-1.42285	3.55758	2.05672e-05	0.00105477
IRX1	-4.04696	1.10385	3.52217e-10	2.3181e-07
IRX2	-3.44377	4.02466	2.06544e-10	1.53594e-07
IRX6	1.1544	-1.97546	0.000747813	0.0137992
ISL1	-1.27471	3.60308	5.89404e-05	0.00222992
ITGA11	1.07218	6.45281	6.58566e-06	0.000480479
ITIH1	-1.36717	0.368798	0.00041937	0.00931667
ITIH2	-1.24498	2.94884	0.0002787	0.00685168
ITIH4	1.35549	1.22653	1.53566e-05	0.000858636
ITIH6	-1.63235	-1.74082	0.00438316	0.0465597
JAKMIP1	-1.53079	1.44204	5.62918e-06	0.000433735
JPH3	-1.09267	1.94735	0.00153159	0.0229792
JPH4	-1.44052	1.60885	1.09458e-05	0.000670133
KB-1269D1.8	-1.66761	-1.84768	1.09693e-05	0.000670271
KC6	-1.57901	-2.02783	0.000130743	0.00400223
KCNA5	-1.9098	2.86476	7.13607e-06	0.000506941
KCNB1	-1.66994	2.3477	3.42437e-05	0.00149867
KCNC1	-2.10727	0.68238	3.41159e-06	0.000305892
KCNC2	-2.02029	-1.07683	3.9075e-05	0.00163067
KCNE1B	1.27556	-3.69423	0.000906376	0.0158721
KCNH2	-1.35274	4.61204	2.17473e-05	0.00110276
KCNH3	-1.32871	2.07006	8.47078e-05	0.00292385
KCNH6	-2.19655	3.6355	2.48891e-05	0.00122666
KCNIP1	-1.50709	1.38849	6.0237e-06	0.000451554
KCNJ11	-1.01581	3.41624	0.0016299	0.0239895
KCNJ3	-1.67095	2.58302	3.25049e-05	0.00143217
KCNJ6	-1.31681	2.6385	0.000471333	0.0101846
KCNK16	-1.87718	4.74227	0.000265667	0.00660839
KCNK17	-1.47619	2.22166	1.88559e-05	0.000992794
KCNMB2	-1.46086	1.91094	0.000410007	0.00915373
KCNN1	-2.8075	0.462484	2.12024e-11	2.16066e-08
KCNQ2	-1.19495	1.42407	0.00265638	0.0337561
KHDRBS2	-1.42318	-0.957434	0.000785175	0.0143706
KIAA0087	-1.6805	-2.14967	1.48571e-05	0.000838129
KIAA0319	-1.11391	2.24151	3.49613e-05	0.0015213
KIF19	-2.15022	2.51105	4.09765e-07	5.97348e-05
KIF1A	-1.14588	5.76225	0.00327422	0.0387836
KIF5A	-1.34214	2.96896	1.08474e-05	0.000666691
KIF5C	-1.31757	3.71216	4.91941e-05	0.00193055
KISS1R	-1.79149	-0.0750597	0.000153202	0.00444834
KL	-2.62252	3.64089	5.61523e-09	1.90743e-06
KLF2P3	-1.97764	-3.54618	0.00340706	0.0398558
KLHDC7B	1.32171	3.79255	0.000281687	0.0069088
KLHL41	-2.73029	1.19565	1.14486e-11	1.42025e-08
KLK1	2.28704	7.82662	4.07262e-06	0.000345855
KLK4	1.19395	-0.202629	0.000202389	0.00538641
KLKP1	1.45753	-2.74267	1.13448e-05	0.000687897
KLRC2	-2.18184	-0.731849	3.34012e-06	0.000302343
KLRG2	2.37601	-2.15917	3.01021e-08	7.42934e-06
KRT20	1.98474	4.77487	0.00136232	0.0210301
KRT222	-1.04985	-0.405194	0.000458892	0.00999783
KRT40	-2.6863	-0.515743	2.25795e-08	5.89511e-06
KRT41P	-2.42525	-3.85999	0.00227063	0.0303561
KRT75	-1.44937	-2.15957	0.00258596	0.0331111
KRT78	1.09986	-1.50271	0.0035374	0.0406364
KRT81	1.56951	2.74925	0.000204039	0.00542118
KRT8P34	-2.88126	-3.49028	2.06028e-05	0.00105488
KRTAP3-3	-3.26759	-3.9309	0.000131611	0.00401324
KRTAP5-7	-1.17006	-3.54856	0.00123292	0.019629
KSR2	-1.08245	2.2596	8.58496e-05	0.00294286
LA16c-329F2.1	-4.27637	-1.32227	4.09057e-09	1.5384e-06
LA16c-352F7.1	-2.82593	-2.32517	8.85873e-06	0.000580614
LA16c-380A1.1	-1.19043	-1.47358	9.74931e-05	0.00322503
LA16c-380A1.2	-1.08417	-1.63171	3.27116e-05	0.00143927
LAMB4	-1.52551	-0.463907	1.62771e-06	0.000170268
LCN1	-3.12424	0.154214	2.01472e-08	5.43991e-06
LCN8	-2.71528	-2.40031	0.000495345	0.0105377
LCT	-1.88019	-0.205346	0.00163416	0.0240004
LGALS7	-2.06511	0.0176921	0.00286053	0.035452
LGI1	-1.90733	-0.799079	4.47814e-06	0.000373828
LGI3	-2.03074	1.83004	4.02762e-06	0.000344814
LGSN	1.96662	-1.72612	9.04189e-07	0.000109024
LHFPL1	-1.45932	-3.00069	0.000455972	0.0099617
LHFPL4	-1.36256	3.0157	0.00163098	0.0239895
LHX1	-1.62769	-0.816392	0.00312594	0.0375767
LHX2	-2.63341	-1.08538	4.13889e-07	5.97348e-05
LHX5	-3.66173	1.07354	2.91271e-08	7.24531e-06
LHX5-AS1	-9.04224	0.903459	1.9724e-07	3.39062e-05
LINC00162	1.77005	-0.85359	6.10155e-05	0.0022677
LINC00237	-3.70899	-2.3345	9.02928e-06	0.000588132
LINC00269	-1.44985	-3.25992	0.00484825	0.0494547
LINC00334	-1.17686	-2.94622	0.000644953	0.0125106
LINC00348	-3.2663	-2.38276	4.95522e-06	0.000403833
LINC00403	-2.40788	-3.70047	0.000162859	0.00463086
LINC00431	1.16944	-0.578279	0.00329233	0.0389315
LINC00452	-1.91646	-2.17626	2.27422e-05	0.00113679
LINC00470	-1.74677	-2.27158	0.000214367	0.00563401
LINC00473	-1.17369	0.171476	0.00380014	0.042571
LINC00488	-3.04282	-3.32129	9.44217e-06	0.000607511
LINC00535	-1.0496	-1.66112	8.40218e-05	0.00290726
LINC00552	-1.21204	-3.69688	0.0040437	0.0442175
LINC00565	-1.32383	-0.0925794	1.55566e-05	0.000863704
LINC00578	1.0523	0.462841	3.64059e-05	0.00156063
LINC00589	-1.69588	-0.460371	5.91776e-05	0.00223355
LINC00593	-1.60145	-3.34466	0.00386252	0.0430713
LINC00616	-1.28168	-2.13155	0.00276327	0.0346682
LINC00626	1.11939	-3.28391	0.0023363	0.0308717
LINC00643	-1.76357	3.31933	0.00014613	0.00431438
LINC00645	-3.53914	-2.21344	8.53001e-05	0.00293223
LINC00661	-1.41109	-0.371638	0.0018767	0.0265147
LINC00683	-1.10619	-1.02749	0.00070368	0.0132558
LINC00698	-1.49776	-3.69514	0.000520282	0.0109356
LINC00706	-4.65872	-2.69835	6.14573e-08	1.32979e-05
LINC00870	-1.86191	-1.01864	3.62969e-06	0.000320295
LINC00871	-2.70974	-3.67806	0.00067181	0.0128547
LINC00890	-1.07399	-1.97839	0.00347748	0.0402997
LINC00907	-2.00383	-0.934606	1.87269e-07	3.26852e-05
LINC00930	-1.04395	-0.692784	0.00348738	0.0403593
LINC00936	-1.01544	1.28685	2.03002e-05	0.00104788
LINC00958	-1.75488	-1.6676	0.00015793	0.00453258
LINC00970	-2.09091	-3.27192	1.85681e-05	0.000985855
LINC00973	1.43178	-0.443958	0.00125294	0.0197975
LINC00982	-1.49166	3.83828	3.83158e-05	0.00160962
LINC01014	-1.57118	-1.38272	0.000576781	0.0115763
LINC01018	-1.46835	1.34892	0.000243697	0.00618364
LINC01021	-1.45724	-2.11762	0.00320873	0.0382084
LINC01091	-1.12317	1.35388	2.99111e-05	0.00137144
LINC01093	-2.32681	-3.55397	7.84488e-05	0.00278162
LINC01105	-1.09101	-1.17124	0.000700895	0.013227
LINC01115	-3.08948	-2.34767	0.00010177	0.00333508
LINC01139	-1.26442	-1.98804	0.00470394	0.0486411
LINC01146	-1.81825	1.08527	5.29781e-06	0.000421116
LINC01250	-3.31218	-2.8947	5.23098e-06	0.000417303
LINC01251	2.41982	-1.79646	1.54475e-08	4.35717e-06
LINC01300	2.18512	-0.878454	6.96206e-06	0.00049986
LINC01338	1.35015	-3.19623	0.000229925	0.00592945
LINC01363	-3.49939	-2.64796	0.000215177	0.00565059
LINC01370	-2.50459	0.533037	2.75577e-05	0.00130521
LINC01429	1.01798	-2.08403	0.00208941	0.0286362
LINC01435	-1.57195	-3.38243	0.00434036	0.0462605
LINC01445	-4.34633	-3.76833	1.11038e-05	0.000677182
LINC01456	-2.36197	-3.83953	0.00245372	0.0320047
LINC01484	-1.05319	-0.826425	0.000578203	0.0115901
LINC01485	-1.23159	-2.34445	0.00132258	0.0206115
LINC01516	-1.2307	-3.53642	0.00300275	0.0366537
LINC01522	-1.69811	-1.05154	0.00319433	0.0380944
LINC01564	-1.17801	-2.47089	0.000205423	0.00545337
LINC01579	-1.04435	-2.3573	0.00229092	0.0304854
LINC01583	1.07455	-3.38453	0.00293584	0.036046
LINC01586	-2.0717	-1.67858	1.7328e-05	0.000935741
LINC01602	-2.32883	-2.27913	0.000775582	0.0142533
LINC01605	1.30908	0.359168	9.90703e-07	0.000115916
LINC01619	-1.9829	0.852177	6.17669e-10	3.54778e-07
LINC01624	1.55593	0.205686	3.92098e-05	0.00163414
LINC01625	1.74425	-2.06894	4.3741e-05	0.00178522
LIPK	1.41363	-2.84565	0.00235298	0.0309979
LL0XNC01-16G2.1	-4.52606	-1.77475	8.31833e-08	1.70639e-05
LL22NC03-75H12.2	-1.31921	-1.34402	0.00131753	0.0205745
LLNLF-187D8.1	-1.82452	-1.04766	0.000169153	0.0047669
LMO1	-1.30457	0.469957	0.000677894	0.0128818
LMX1A	-1.7453	-2.99456	0.00240307	0.0315263
LMX1B	-1.2685	1.01708	0.000428706	0.00946418
LOXL2	1.15821	6.89332	7.76482e-08	1.6138e-05
LPAR3	1.41345	0.447394	1.17591e-05	0.000699373
LRP1B	-1.19268	-0.46808	0.000535492	0.0111183
LRRC15	1.48702	5.48378	6.62867e-06	0.000482503
LRRC19	-1.01894	1.02242	0.00136959	0.021116
LRRC24	-1.96105	-3.71839	0.000526875	0.0110083
LRRC4	-1.26507	1.47732	6.08044e-05	0.0022677
LRRC53	-2.73415	-0.867035	0.00218175	0.0295176
LRRC7	-1.56817	0.465385	1.48685e-07	2.69948e-05
LRRC74B	2.56365	-2.11312	1.45371e-06	0.000155149
LRRN3	-1.34279	1.38958	1.58431e-05	0.000871952
LRRTM4	-1.28923	-0.539169	0.000221846	0.00578246
LRTM2	-1.3913	-3.51393	0.00423878	0.0456398
LSINCT5	-2.66706	-3.3549	0.000106283	0.00343571
LUZP2	1.4455	1.01315	1.45281e-06	0.000155149
LY6H	-3.17846	3.28934	5.14053e-12	8.11973e-09
LY6K	1.94763	1.6392	8.84414e-06	0.000580614
LYPD3	1.25356	4.15195	9.66166e-06	0.000611901
MAGEA6	4.5269	-1.83269	2.57026e-06	0.000244088
MAL	-1.02025	0.832881	0.000699831	0.0132227
MAP3K15	-1.45955	1.38235	0.000760747	0.0139969
MAP6	-1.0321	3.99804	0.000117051	0.00368671
MAP7D2	-1.36533	1.64621	7.46683e-06	0.000515032
MAPK4	-1.44708	1.64413	5.6522e-06	0.000434449
MAPK8IP2	-1.5419	3.94794	2.25958e-06	0.000218965
MAPT	-1.87602	3.55107	3.20542e-07	4.8919e-05
MAPT-AS1	-2.42085	-3.72602	0.00287456	0.0355397
MAPT-IT1	-2.60131	-2.35969	8.59822e-05	0.00294286
MAS1	-3.95873	-2.30253	2.40008e-08	6.16431e-06
MAT1A	1.45649	1.98401	3.35746e-05	0.00147313
MB	1.20406	1.65187	0.000854406	0.0151979
MBD3L1	1.67291	-3.58336	0.000849228	0.0151143
MCOLN3	-1.29374	2.52227	3.19692e-05	0.00142368
MEGF10	1.12987	0.197924	2.69942e-05	0.00129279
MEP1B	-5.90425	3.18972	9.34949e-14	3.692e-10
METTL11B	1.45091	-1.15347	4.55524e-05	0.0018262
MFI2	1.02457	6.61058	4.57087e-05	0.00182783
MGAM	-1.41392	1.39957	4.27639e-06	0.000360255
MGAT4C	-2.04982	0.422322	2.44945e-07	4.03024e-05
MIAT	-1.10216	4.2494	0.00138926	0.021336
MID2	-1.47198	3.71706	3.07739e-06	0.000280977
MIMT1	-1.96925	-2.72921	0.000292022	0.00708547
MIR124-2HG	-4.85278	-2.54411	0.000247158	0.00624138
MIR208B	1.74518	-3.77878	0.00458809	0.0480051
MIR27B	-1.11105	-3.02051	0.000358413	0.00828405
MIR670HG	-1.91882	-3.00638	0.00164221	0.0240569
MIR7-3HG	-2.27562	3.54173	1.86706e-06	0.000190265
MIR8071-2	-1.46605	-1.66127	0.00382404	0.0427629
MKRN5P	-1.03877	-3.41089	0.000233153	0.00597367
MLXIPL	-1.05436	4.97015	0.000984484	0.0167931
MME	1.32614	3.82753	3.14115e-07	4.81709e-05
MMP13	2.53646	2.37243	1.42306e-11	1.66503e-08
MMP8	1.343	-0.553977	0.000356879	0.00826552
MPP2	-1.20327	3.2282	5.13012e-05	0.00199098
MPPED1	-5.96	1.21184	2.96201e-12	5.19849e-09
MRAP	-1.87775	-1.7989	0.000755512	0.0139168
MRLN	-1.51158	-0.0112798	0.000513531	0.0108411
MROH5	1.56845	-2.02781	2.80931e-06	0.00026026
MROH9	1.37814	-3.22723	0.000866228	0.0153477
MS4A8	-1.20281	4.3627	0.000833967	0.0149678
MSI1	-1.0586	2.82889	0.000954904	0.0164574
MSX2P1	-2.04351	-3.12048	3.57811e-06	0.000317517
MT1G	1.52803	5.46325	2.92654e-05	0.00135362
MT1H	1.27138	1.81678	0.000373563	0.00853417
MT3	-1.70916	0.190423	0.000140747	0.00418676
MTCO1P53	-1.70427	-1.03855	0.000280388	0.00688781
MTCO2P22	2.13368	-0.563002	4.21666e-07	5.97348e-05
MTCO3P12	2.42362	4.92717	2.14332e-06	0.000212208
MTCYBP18	1.32879	0.513028	0.0036126	0.0412452
MTMR7	-1.22319	1.77964	1.61098e-05	0.000883551
MTUS2	-1.02925	2.30583	0.00345324	0.0401791
MUC19	-1.76763	-2.62938	0.000305191	0.00733736
MUC21	3.96044	0.92106	3.40463e-14	1.7926e-10
MYBPHL	-1.11904	-1.65503	0.00442078	0.0468805
MYCN	-1.002	0.706656	0.000287208	0.00699757
MYCNOS	-1.23492	-3.13912	0.000918225	0.0160335
MYH1	1.17681	-1.76036	0.000145673	0.0043061
MYH16	1.47174	2.04949	1.23398e-05	0.000724585
MYH7	1.75999	0.660058	0.000160268	0.00456952
MYL1	2.81091	-3.97991	2.55952e-05	0.0012478
MYL2	2.23177	-2.05665	6.54113e-06	0.000479445
MYO16-AS1	1.54507	-1.67486	0.00418095	0.0451717
MYO18B	-2.45731	0.0467353	7.36122e-10	3.81227e-07
MYO3A	-1.06165	2.00552	0.00027619	0.00680056
MYRFL	1.51771	0.737332	2.85343e-05	0.00134141
MYT1	-2.18436	2.09547	1.50751e-06	0.000159811
MYT1L	-1.34275	0.556737	0.00118798	0.0191575
MZB1	-1.16057	3.75901	0.000186284	0.00510843
NANOS1	-1.19079	1.68136	1.51152e-05	0.000848142
NAP1L2	-1.04	1.96871	0.000262209	0.00654348
NCAM1	-1.68008	4.84218	1.23878e-06	0.000137314
NCAM1-AS1	-1.8954	-3.17061	0.000568031	0.0114809
NCCRP1	2.70753	2.70371	5.87935e-12	8.8445e-09
NDST3	-1.37055	-0.646955	0.000418612	0.00930648
NDUFA4L2	-1.22346	5.40573	7.90024e-05	0.00278735
NEB	-1.579	3.64487	4.93226e-07	6.83399e-05
NECAB2	-1.04981	2.27362	0.00272541	0.0344393
NEFL	-1.41892	2.11072	0.000275796	0.00679615
NEFM	-1.09803	1.07261	0.000611355	0.0120784
NELL1	2.77489	-1.27455	5.48798e-06	0.000428813
NELL2	-1.01746	2.78115	0.0025895	0.0331328
NEUROD2	-3.12444	-0.610813	2.77328e-07	4.44725e-05
NEUROD4	-4.39126	-3.13093	2.752e-05	0.00130521
NEUROG3	-1.52322	-2.28465	0.000622988	0.0122546
NFASC	-1.0189	5.15198	0.000197065	0.00530732
NFE4	2.79667	0.240993	2.13926e-10	1.53594e-07
NGB	1.00899	-2.66617	0.00461753	0.0481571
NIM1K	-1.08773	0.794832	0.000208952	0.00551922
NKAIN1	-1.03297	0.0504487	0.00404689	0.0442371
NKX2-2	-1.96616	4.15732	3.33134e-05	0.0014637
NKX6-3	-2.94218	3.14607	9.75042e-06	0.000614821
NLRP4	-2.12956	-2.39404	0.000334157	0.00787788
NOL4	-1.75952	2.51679	5.86385e-05	0.00222116
NOTUM	1.50359	2.29887	4.14307e-06	0.000350895
NOVA1	-1.09596	2.42237	0.000547114	0.0112571
NPHP3-AS1	-1.73244	-2.48671	0.000135141	0.00409322
NPHS2	-2.0249	-3.02468	0.00127775	0.0201022
NPIPA7	3.52951	-3.92386	5.67919e-06	0.000435464
NPW	-2.95146	1.40874	4.53835e-09	1.66711e-06
NRXN1	-1.11685	2.60098	0.000993793	0.0169245
NSG1	-1.5314	2.70787	1.25743e-06	0.000138893
NTNG1	1.37645	0.616227	3.41806e-06	0.000305892
NTRK1	-1.97866	1.6102	1.29453e-07	2.37765e-05
NUPR2	-1.30778	0.0857914	0.000322587	0.00765973
NXPE2	1.60057	-1.52487	0.000793431	0.0144552
NXPH4	-2.47741	2.89488	2.54474e-08	6.43127e-06
NYAP1	-1.3688	2.25431	3.769e-06	0.000328564
OBP2B	3.42743	-1.48558	2.1462e-12	4.23753e-09
OGDHL	-1.65486	3.42016	1.21759e-05	0.000717629
OLFM1	-1.42633	4.76564	8.63471e-06	0.000575503
OLIG1	1.25543	-1.67056	0.00040611	0.00907956
OLIG2	2.19807	-2.40417	7.88508e-06	0.000540342
OR11Q1P	-4.11572	-2.6718	0.000264729	0.00659546
OR13A1	-1.63529	-0.985503	5.08404e-06	0.000408677
OR14I1	-3.49624	-3.953	0.000395199	0.00888592
OR2C1	-1.58539	-3.08232	4.38284e-05	0.00178522
OR7E28P	-2.06452	-3.4973	8.15277e-05	0.00285106
ORM1	-3.19226	2.42574	7.65636e-08	1.6018e-05
ORM2	-1.75924	0.22014	0.00014678	0.00432147
OTOGL	-1.32209	0.843083	0.000418617	0.00930648
OTOP3	-2.03931	0.069105	0.000332512	0.00785082
OTP	-3.69912	-1.54454	9.86446e-07	0.000115847
OXT	1.0285	-2.21808	0.000281898	0.0069088
P2RX1	1.19052	3.21524	0.000168393	0.00474972
P2RX2	-1.23828	-1.47244	0.000295583	0.00716085
P2RX6	-1.21841	0.639582	7.17194e-05	0.00258345
PADI3	2.38305	1.64827	4.93552e-08	1.13809e-05
PAGE2B	2.13147	-2.95983	3.01646e-05	0.00137707
PAGE5	1.48609	-3.48973	0.00239587	0.0314688
PAK3	-1.11953	4.3599	0.00187006	0.0264563
PAK7	-1.13714	0.367137	0.00215035	0.0292346
PAPPA2	-2.53213	4.55093	2.34725e-07	3.8823e-05
PART1	-1.7355	1.6935	0.000576201	0.0115763
PAX1	1.34762	-3.27004	0.00170468	0.0246917
PAX4	-1.68971	-1.32256	0.000336492	0.00792109
PAX6	-1.28954	4.22569	2.67831e-05	0.00129149
PAX9	1.10079	0.935425	0.00197582	0.027497
PCAT29	-1.35499	-2.05669	0.000450374	0.0098804
PCDH15	-3.18957	-1.42541	1.4754e-06	0.000156934
PCDH20	-1.55267	-2.16508	2.35937e-05	0.00117193
PCDH8	-2.79025	0.455327	4.64292e-07	6.46143e-05
PCDHA1	-1.29	-0.977946	0.000327427	0.00775393
PCDHA5	-1.74549	0.24293	2.17271e-05	0.00110276
PCDHA8	-1.71465	-2.09856	9.38873e-05	0.00313199
PCDHB1	-1.20346	-1.44776	0.00118541	0.0191356
PCGEM1	-3.9081	-3.84927	4.90796e-06	0.00040272
PCNPP3	1.31319	-3.83955	0.00111774	0.018324
PCP4	-1.96538	2.43838	1.03551e-06	0.000119196
PCSK1	-1.31603	5.84093	0.00457437	0.04793
PCSK1N	-1.52223	7.11142	0.00129989	0.0203594
PDE4DIPP1	-1.41969	-3.52995	0.00364542	0.0414402
PDIA2	2.60509	7.11801	5.73787e-07	7.74637e-05
PDZD4	-1.0516	3.79981	0.000208247	0.00550983
PEG3	-1.51894	3.76009	4.67281e-06	0.000385428
PGBD4P8	-4.82829	-3.37198	3.05092e-05	0.00138878
PGPEP1L	1.88822	-2.93156	4.80614e-05	0.00190264
PHEX-AS1	-1.90633	-3.75023	0.00188952	0.0266601
PHF21B	-1.62643	0.518535	4.10947e-05	0.00169481
PIH1D3	1.75333	-3.52453	0.00063598	0.0123872
PIP	-2.28312	0.929788	0.000157968	0.00453258
PIPOX	-2.01556	2.57519	4.62933e-09	1.68098e-06
PITX2	1.30664	-0.739109	4.30097e-05	0.00176096
PKD1L2	1.76195	0.976954	4.45266e-08	1.05762e-05
PLA2G1B	2.43883	9.9312	0.000176578	0.00490141
PLA2G2A	1.74434	7.51178	0.00190427	0.0267982
PLA2G2D	-1.53122	1.74924	0.000139585	0.00417577
PLA2G3	-1.38598	-1.37679	0.00309145	0.0373601
PLAC1	1.22505	-1.74737	0.00113809	0.0185901
PLAT	1.13423	8.88033	1.02658e-05	0.000637146
PLP1	-1.13911	2.98215	0.00316443	0.0378522
PLPPR1	-1.30722	0.447757	0.00106792	0.0177469
PLPPR3	-2.39015	-0.124851	6.12056e-08	1.32979e-05
PM20D1	2.08661	2.075	6.51125e-07	8.49987e-05
PNCK	-1.49632	2.18892	0.000997381	0.0169423
PNLIP	3.08524	13.1174	4.5276e-05	0.00182206
PNMA3	-1.25473	1.32407	0.00072241	0.0134959
PNMT	-1.05968	0.638935	0.00154959	0.0231348
POM121L14P	-1.90521	-3.83759	0.000780637	0.0143218
POM121L4P	-3.20141	-1.83373	1.26261e-06	0.00013898
POPDC3	-1.1878	0.431158	0.00145549	0.0221166
POU2AF1	-1.16776	3.83203	0.000461437	0.0100283
POU6F2	-1.37609	1.99551	0.000341452	0.00800802
POU6F2-AS1	-3.65122	-1.57632	1.24942e-08	3.72361e-06
PPIAP26	-4.21099	-2.62297	5.11264e-06	0.000409893
PRB1	3.06917	-1.27766	3.82564e-06	0.000332022
PRB2	3.34213	-1.02849	6.40199e-09	2.06373e-06
PRIMA1	-1.12849	1.8952	0.000800517	0.0145312
PRKRIRP1	-1.94307	-3.26728	6.08785e-05	0.0022677
PRLHR	-1.46596	-0.896381	0.00180696	0.0258414
PRLR	-1.77385	3.82344	1.7667e-06	0.000182302
PRODH2	-3.19754	0.475934	1.12246e-06	0.000127096
PROZ	-1.15351	-1.5489	0.000358878	0.00828751
PRPH	-1.78982	2.31495	1.02565e-05	0.000637146
PRR18	-1.6229	-0.142301	3.51992e-05	0.00152298
PRR35	2.136	-2.89577	3.12651e-05	0.00140697
PRSS1	2.75606	13.0667	1.83114e-05	0.000975505
PRSS2	2.07043	12.9112	0.000381795	0.00865229
PRSS3	2.67996	8.44709	3.37734e-10	2.27008e-07
PRSS41	-3.04377	-0.721455	9.76489e-08	1.89536e-05
PRSS57	-7.59956	1.59053	5.32058e-14	2.40118e-10
PSMA8	-1.81552	-3.40397	8.49967e-06	0.000570092
PTCHD2	-1.7902	1.30526	5.35541e-06	0.000422957
PTGS2	1.13432	5.32057	0.00024627	0.00622891
PTPRN	-2.09496	7.50928	2.55237e-06	0.000243601
PTPRN2	-1.01759	6.92489	0.000822209	0.0148005
PTPRR	1.16167	3.44567	3.19859e-05	0.00142368
PTPRT	-2.48451	3.05398	8.50718e-08	1.73387e-05
PWRN1	-1.36057	-2.13232	0.00163895	0.0240262
PWRN4	-2.29468	-3.93753	0.000329394	0.00778884
QPCT	-1.33267	6.07361	1.64993e-05	0.000898669
QRFPR	1.29573	-3.03946	0.00458696	0.0480051
RAB39B	-1.1735	1.74915	0.000471758	0.0101868
RAB3A	-1.20095	2.70309	2.56929e-05	0.00125064
RALYL	-1.64251	0.989762	2.0096e-05	0.00104074
RASA3-IT1	-7.43132	0.433148	1.16889e-11	1.42025e-08
RASGRF1	-1.17693	2.98746	0.000613032	0.0120964
RBAKDN	-1.43801	-3.33686	0.00189174	0.0266676
RBFOX3	-2.00795	0.569563	1.7716e-06	0.000182302
RBM46	-1.55622	-2.26969	0.00125626	0.0198234
RBPJL	2.32642	4.79005	0.000240977	0.00612938
RDH12	-2.23588	2.02681	8.71912e-09	2.72718e-06
REEP2	-1.56732	3.73885	2.79382e-06	0.000259587
RELN	-1.09273	3.24265	0.00118904	0.0191647
RFPL2	-1.53466	-1.84808	2.48897e-05	0.00122666
RFX6	-1.98202	2.89297	1.85117e-05	0.000984518
RGPD4	1.03734	-3.91997	0.00188558	0.0266282
RGS16	1.00732	5.40457	1.25196e-05	0.000733778
RGS9	-1.2548	3.11274	6.09564e-05	0.0022677
RHAG	-1.64948	-3.42654	0.000845284	0.0150826
RHOXF1P1	1.54726	-1.08267	0.00455768	0.0479053
RIIAD1	-1.1939	0.351226	0.00130705	0.0204613
RIMBP2	-1.87685	3.84268	1.91369e-05	0.00099926
RIMS2	-2.19717	2.66398	2.00107e-07	3.40528e-05
RIMS4	-2.09914	-0.0426446	2.69129e-06	0.000251397
RIPPLY2	-1.9235	-0.315932	3.5485e-05	0.00153143
RLBP1	1.55894	-2.52382	0.00104616	0.0174845
RMST	-1.59915	0.779365	8.19573e-05	0.0028609
RN7SK	-1.16828	2.31304	0.000284613	0.00695375
RN7SKP106	-3.07384	-3.80283	0.000262228	0.00654348
RN7SL399P	-1.92851	-3.64546	0.000721226	0.0134959
RNA5-8SP6	-4.85041	-2.7997	1.32312e-05	0.000771192
RNA5SP111	-1.1491	-1.82833	9.47681e-05	0.00315139
RNA5SP174	2.09832	-3.92765	0.00139087	0.0213503
RND2	-1.33759	1.74457	7.39547e-06	0.000512347
RNF182	-1.39811	0.807789	0.000217242	0.00569129
RNU4-1	-2.61648	-1.76133	2.42431e-05	0.00119853
RNU4-2	-3.34611	0.912074	1.46486e-08	4.16905e-06
RNU6-1022P	1.84507	-2.87482	0.00369504	0.0418436
RNU6-1160P	-1.11721	-4.01053	0.00190525	0.0267982
RNU6-247P	-1.65041	-3.86612	0.00352816	0.0405877
RNU6-403P	1.59494	-1.74218	6.2585e-09	2.03827e-06
ROPN1L	1.0352	-0.955212	0.000802664	0.0145479
RP11-1018N14.2	2.64145	-3.88205	6.01667e-06	0.000451554
RP11-1029J19.2	-2.95102	-2.12147	7.33238e-07	9.41615e-05
RP11-104J23.1	-1.80897	-3.43025	0.000166435	0.00471594
RP11-1084E5.1	-1.14578	-2.58244	0.00114963	0.0187121
RP11-1084I9.1	-3.73377	-3.20031	6.71217e-05	0.00243905
RP11-108E14.1	-3.6822	-3.67657	8.69926e-05	0.00296141
RP11-109A6.2	-2.20157	-3.75496	0.000861709	0.0153106
RP11-1102P16.1	-2.34926	-3.20667	0.000104437	0.0033961
RP11-114H23.1	1.12543	-2.16033	5.46469e-05	0.00210274
RP11-114H23.2	1.20168	-3.25924	0.000183024	0.00503652
RP11-1151B14.4	1.0405	-3.53259	0.00109651	0.0180698
RP11-1151B14.5	1.02107	-3.91063	0.00408602	0.0444955
RP11-115D19.1	-2.85983	1.69777	3.03054e-07	4.73949e-05
RP11-115J23.1	1.49678	-3.4711	0.000485111	0.0103759
RP11-117L5.1	-1.39296	-2.46965	0.00300916	0.0366958
RP11-117L5.4	-1.59824	-3.35906	0.00313527	0.0376459
RP11-123K19.1	-2.01875	-2.45535	0.000177908	0.00491715
RP11-1252I4.2	-1.2537	-3.32642	0.00473666	0.0488527
RP11-1260E13.4	1.29398	0.938235	7.42516e-07	9.49669e-05
RP11-128M1.1	1.24649	-0.757697	0.00096132	0.0165319
RP11-129I19.2	-3.34148	-2.72847	1.3826e-05	0.000792697
RP11-12M5.3	-2.34066	-0.898067	2.8667e-07	4.57384e-05
RP11-130C6.1	-1.09058	-2.56464	0.00323078	0.0384083
RP11-133K1.8	-1.7846	-3.47368	0.000653423	0.012592
RP11-138I18.2	-1.83323	-2.52675	0.000996198	0.016938
RP11-139H14.5	-1.55756	-2.87359	0.000719478	0.013481
RP11-13A1.1	-1.31709	-2.54019	0.000630547	0.0123465
RP11-1406H17.1	-2.56743	-2.20532	1.48397e-05	0.000838129
RP11-141M3.6	-1.33139	-1.31382	1.74663e-05	0.000939996
RP11-142A5.1	-2.38858	-3.2732	0.000200308	0.00535751
RP11-1430O6.1	1.83798	-2.9697	0.000134999	0.00409284
RP11-143K11.5	-1.82767	-3.39946	0.00084211	0.015047
RP11-143P4.2	-4.11756	-3.827	2.25021e-05	0.00112836
RP11-145P16.2	-1.32359	-3.62408	0.00278719	0.0348851
RP11-14D22.1	1.29852	-3.23319	2.17269e-05	0.00110276
RP11-159H10.3	-1.2908	-1.66881	4.69184e-05	0.00186675
RP11-159N11.3	-2.42748	-3.16799	0.000139303	0.0041713
RP11-168O22.1	-3.46604	-3.75611	0.000455375	0.00995554
RP11-169F17.1	5.63635	-0.293997	4.69658e-17	3.70924e-13
RP11-177F15.1	-2.79377	-3.10713	0.000307827	0.00738949
RP11-178F10.2	1.45631	-3.92275	0.000910774	0.0159315
RP11-17M24.1	-1.51	-3.24169	0.00101255	0.0171515
RP11-180M15.6	-1.21359	-1.80926	7.18877e-06	0.000507042
RP11-185E8.1	1.70169	-3.257	1.90231e-05	0.00099827
RP11-187O7.3	-1.33768	-2.01507	5.74036e-05	0.00218486
RP11-188C12.3	2.90192	-3.61399	0.000513727	0.0108411
RP11-190J1.3	-1.96357	-4.01228	0.00415769	0.0450431
RP11-191N8.2	1.42115	-2.18572	2.57292e-06	0.000244088
RP11-196B3.4	-2.75184	-3.69533	0.000156866	0.00451327
RP11-1C8.7	-1.64982	-1.68652	0.000573741	0.0115593
RP11-1O10.1	-3.43779	-3.52064	0.0019662	0.0273872
RP11-206M11.7	1.44113	-2.144	0.00192023	0.026937
RP11-21K12.3	-1.00464	-2.6112	0.000945866	0.0163641
RP11-220C2.1	-2.21921	-3.74373	3.90501e-06	0.000337871
RP11-223C24.2	2.04335	-3.95325	0.00203594	0.0280572
RP11-230C9.4	-1.09909	-2.90988	0.000140623	0.00418676
RP11-231E6.1	-1.14695	-2.90858	0.00124029	0.0196796
RP11-238F2.1	-1.68932	-3.84459	0.00308659	0.0373302
RP11-245D16.4	-1.26008	-0.967667	9.17489e-06	0.000594689
RP11-245G13.2	-3.34534	-2.08028	3.37441e-08	8.13749e-06
RP11-245P10.4	1.28967	-1.58781	1.01121e-05	0.00063133
RP11-252I13.1	-1.68905	-3.89193	0.00344533	0.0401037
RP11-252I13.2	-2.05798	-3.57095	0.000149925	0.00438543
RP11-254I22.3	-1.6855	0.0479102	5.52387e-06	0.000428813
RP11-25L3.1	1.33643	-3.40884	0.00405043	0.0442605
RP11-25L3.3	1.4278	-2.46203	0.000445206	0.0097874
RP11-260E18.1	-1.9306	-1.94887	1.51434e-05	0.000848217
RP11-264J4.8	-1.12764	-3.66498	0.000477227	0.0102618
RP11-268G13.1	-1.66649	-2.20869	0.00021595	0.00566617
RP11-269C23.5	-1.27465	-2.00211	1.60934e-05	0.000883551
RP11-271M24.2	-1.05763	-3.11153	0.000625402	0.0122796
RP11-274A11.3	-1.73957	-3.09462	0.000718053	0.0134703
RP11-274H2.2	1.41072	-2.86621	3.99382e-07	5.92342e-05
RP11-274H2.3	1.04556	-2.50191	4.92923e-06	0.000403418
RP11-278A23.4	-1.03987	-3.41257	0.00111451	0.0182902
RP11-278J6.4	-1.18596	-3.05119	0.000257124	0.00644695
RP11-279F6.2	-3.36178	-3.04121	6.06055e-06	0.000451554
RP11-281A20.2	1.83988	-3.47714	1.3266e-05	0.000771795
RP11-286N22.10	-1.91489	-3.47567	0.00043352	0.00955044
RP11-295P22.2	-1.67339	-1.92712	9.28258e-05	0.00309985
RP11-299H22.3	-5.0264	0.905223	2.5061e-09	1.04171e-06
RP11-299H22.4	-3.68366	-4.05357	4.08299e-05	0.00168829
RP11-299H22.6	-2.24356	-2.74944	0.00411224	0.0446579
RP11-2C24.7	-1.14211	-2.9888	5.94467e-05	0.00223569
RP11-307O13.1	-1.6699	-3.08229	0.000369237	0.00846486
RP11-309J13.1	2.72385	-3.57396	2.69772e-06	0.000251397
RP11-310H4.6	-2.4057	-2.53038	9.70327e-06	0.000613072
RP11-310P5.1	-1.29437	-3.07674	0.00124284	0.0197101
RP11-310P5.2	-2.61965	-2.34031	0.000158248	0.00453648
RP11-311H10.4	-1.61487	-3.90088	9.24607e-05	0.0030942
RP11-314N2.2	-4.00908	-2.95831	1.94979e-05	0.00101476
RP11-316N24.2	-3.35988	-2.48593	8.21424e-05	0.00286125
RP11-317N12.1	-2.01349	-2.28385	0.000513102	0.0108411
RP11-31E13.2	-2.93492	-1.41782	3.35157e-06	0.000302512
RP11-320N7.2	1.76779	1.32221	0.00122074	0.0195065
RP11-321G12.1	1.4093	-0.106231	6.39918e-05	0.00235614
RP11-331F4.4	1.74161	5.77644	0.00281298	0.0350728
RP11-332J15.2	-2.99615	-3.80069	0.000151967	0.00443696
RP11-336A10.4	-2.04854	-1.44108	0.000155873	0.00449426
RP11-341G23.3	-2.14557	-2.83018	0.0028181	0.035099
RP11-341N2.1	-1.52103	-1.76661	5.89262e-06	0.00044808
RP11-342D14.1	-1.39412	-3.12789	0.00317962	0.0379763
RP11-342K6.4	-1.35622	-2.21656	1.61905e-05	0.000884905
RP11-343J3.2	-1.7084	-3.07166	3.50748e-05	0.00152298
RP11-345N11.1	-1.08556	-2.21905	0.00067542	0.012877
RP11-350D17.3	-1.85228	-3.38696	0.000181232	0.00499153
RP11-354K4.2	1.74714	-2.90322	0.00122987	0.019609
RP11-35G22.1	1.0937	-4.01932	0.00128547	0.0201935
RP11-365F18.6	-1.24031	-3.41235	5.11854e-05	0.00199098
RP11-366H4.1	-3.90806	-3.63259	0.000108387	0.00348333
RP11-36N20.1	-2.30775	-3.79956	4.03568e-05	0.00167092
RP11-370A5.2	-1.13309	-2.52769	0.00252408	0.0326222
RP11-372E1.4	2.25227	-3.963	6.67588e-05	0.0024325
RP11-379L18.3	-1.96354	-3.56102	0.00137439	0.0211727
RP11-384O8.1	-1.19979	-0.633216	0.00015259	0.00444269
RP11-384P7.7	-1.03178	-0.851653	0.00279107	0.034906
RP11-385H1.1	-1.77295	-3.88673	0.000588539	0.0117229
RP11-385J1.3	-2.04117	-3.36883	0.00228935	0.0304854
RP11-386M24.6	-1.34639	0.356421	0.000134627	0.00408746
RP11-397G17.1	-2.30714	-1.51031	4.87262e-05	0.00191695
RP11-398J5.1	-5.67469	-2.3702	2.24238e-06	0.000217967
RP11-400N13.3	1.23772	0.767396	2.3579e-05	0.00117193
RP11-401N18.1	-3.15363	-3.99318	0.000199135	0.00533124
RP11-401P9.7	1.01247	-3.10639	0.0028724	0.0355294
RP11-403I13.5	1.83297	-0.269516	9.80619e-06	0.00061524
RP11-405M12.3	-2.73381	-1.04142	4.62339e-08	1.08998e-05
RP11-405M12.4	-1.11604	-0.995378	0.000162085	0.00461447
RP11-410N8.3	-2.25283	-0.915584	1.05461e-05	0.000649441
RP11-413B19.2	-4.4504	-1.13785	1.39419e-06	0.000149809
RP11-415C15.2	-4.32749	-1.4063	1.87777e-08	5.11383e-06
RP11-415C15.3	-2.22591	-3.02288	0.000454804	0.00994994
RP11-416N4.1	-1.35379	-3.40391	0.000521248	0.0109486
RP11-416N4.4	-1.37661	-3.23559	0.000278373	0.00684897
RP11-417E7.2	1.21781	1.16355	4.31456e-05	0.00176328
RP11-418I22.2	-1.73529	-3.60299	0.00053967	0.0111582
RP11-419J16.1	1.35664	-3.42235	0.00308028	0.0372975
RP11-423H2.3	-1.13063	1.2228	0.00244871	0.0319658
RP11-425A6.5	-1.14323	-3.28752	0.00315828	0.0377928
RP11-429A20.4	1.69575	-3.94857	0.00431206	0.0461614
RP11-430H10.1	-1.22983	-1.11637	0.000814392	0.0147014
RP11-430H10.2	-4.62396	-3.13849	3.74071e-05	0.00157985
RP11-430H10.3	-5.11681	-3.37156	1.00356e-05	0.000627792
RP11-430H10.4	-4.24862	-3.80856	4.83929e-05	0.0019094
RP11-431K24.2	-1.60944	-3.63898	0.00189099	0.0266676
RP11-432J24.3	-1.42285	-2.10213	6.14555e-06	0.000456809
RP11-433A10.3	-1.82562	-3.49686	0.000674814	0.012877
RP11-433J22.3	-2.21454	-3.84455	0.00115328	0.0187511
RP11-434D2.11	-1.75563	-3.42677	0.000382722	0.00865674
RP11-441F2.5	-1.02893	-2.34714	0.00326169	0.0387412
RP11-445K13.2	-1.82982	-2.28238	0.000192932	0.0052452
RP11-445N20.2	-1.022	-1.39937	2.70091e-05	0.00129279
RP11-447M12.2	-4.617	-3.4298	9.81549e-06	0.00061524
RP11-449J10.1	-2.77005	-3.97833	4.99821e-06	0.000403833
RP11-449J21.5	-1.0602	1.3403	1.66468e-05	0.000905146
RP11-465L10.10	-1.00772	-0.897451	0.00193391	0.0270928
RP11-469N6.1	-2.1918	-1.47844	7.06655e-06	0.000505066
RP11-46I8.3	-1.05785	-3.54761	0.000982044	0.016773
RP11-470C13.4	-1.80276	-0.100265	0.000311509	0.00746652
RP11-470M17.2	1.65594	-3.53384	5.65358e-05	0.00216317
RP11-474D1.3	-1.45163	-3.46924	0.0036386	0.0414117
RP11-482M8.3	-2.0788	-2.44923	4.78762e-05	0.00189769
RP11-485O10.2	-2.9093	-3.65129	0.00123607	0.0196521
RP11-491F9.1	-2.04185	-2.033	2.19805e-06	0.000215648
RP11-491F9.5	-1.80791	-3.05876	0.00123829	0.0196578
RP11-492A10.1	-2.78154	-4.02241	0.00231981	0.0307555
RP11-496D24.2	-1.5458	-2.10419	0.00030904	0.00741297
RP11-497G19.7	-1.78054	-3.68994	0.00195956	0.0273416
RP11-498J9.2	-1.5048	-3.67777	0.00310047	0.0373844
RP11-499F3.2	-1.4482	-3.61265	0.000653693	0.012592
RP11-503C24.6	-2.37434	0.525336	2.27105e-07	3.79602e-05
RP11-519G16.5	-1.0406	0.568645	0.000122858	0.00381632
RP11-520D19.2	-1.63338	-3.60553	0.000822222	0.0148005
RP11-521C20.5	-1.03621	-3.89722	0.00403112	0.0441258
RP11-521O16.1	-2.04338	-1.8486	5.60888e-06	0.000433228
RP11-521O16.2	-2.08987	-2.78071	4.2708e-05	0.00175447
RP11-522B15.1	-1.46582	-3.79385	0.00240885	0.0315628
RP11-522B15.7	-2.41067	-3.58558	6.63537e-05	0.0024247
RP11-527D7.1	-1.07732	-1.96475	0.000557088	0.0113983
RP11-527L4.2	-1.53826	-1.24015	0.000867141	0.0153553
RP11-527N22.2	1.40665	-2.04101	2.03768e-05	0.00104986
RP11-528M18.2	-1.56762	-2.05615	0.000316784	0.00756426
RP11-531A24.3	-1.2437	0.117654	0.00160274	0.0237487
RP11-536G4.2	-1.77191	-3.43541	0.0002552	0.00642393
RP1-153P14.7	-1.29323	-3.06702	0.0048411	0.0493977
RP11-545G3.2	-1.20685	-3.78971	0.00329506	0.0389428
RP11-54O7.16	-1.53456	-2.87834	9.84243e-05	0.00324903
RP11-54O7.3	-1.00625	2.29381	0.000193618	0.0052503
RP11-566K19.6	-1.15622	-0.611258	0.000551945	0.0113298
RP11-567C20.2	-4.12581	-3.57511	2.19508e-05	0.00111129
RP11-569G13.2	-1.26978	-3.46503	0.00206478	0.0283603
RP11-575F12.1	-1.43536	-2.52698	0.000185885	0.0051019
RP11-586D19.1	-1.36906	-1.23817	0.00356384	0.0408214
RP11-58A18.1	1.36617	-3.87383	0.00457731	0.0479448
RP11-598F7.4	-1.52102	-0.298385	0.000214029	0.00563121
RP11-5P18.10	-1.34605	-1.42077	0.00120707	0.0193665
RP11-605F22.1	-2.37527	-3.49995	6.29805e-05	0.00233249
RP11-605F22.2	-1.94745	-2.69847	5.90339e-05	0.00223079
RP11-60A24.3	-3.94582	-1.32987	1.08317e-09	5.1846e-07
RP11-60H5.1	-3.0603	-3.52088	0.000847291	0.0150884
RP11-60L3.6	-1.73371	-2.62864	3.22635e-05	0.0014295
RP11-613D13.5	-1.00424	-1.40924	0.00249589	0.032381
RP11-616M22.1	-1.51874	-2.73684	0.000679167	0.012894
RP11-618L22.1	-1.30219	-2.7699	0.000257135	0.00644695
RP11-624M8.1	-2.05387	-2.02736	4.40208e-06	0.000369856
RP11-627G23.1	-1.80604	2.05508	4.1255e-07	5.97348e-05
RP11-629G13.1	-1.43191	-3.14084	0.00100285	0.0170079
RP11-632C17__A.1	1.10019	2.46746	1.61502e-05	0.000884228
RP11-639F1.2	-1.21434	-3.69499	0.000614911	0.0121108
RP11-650P15.1	-1.31374	-2.56144	0.00315485	0.0377662
RP11-65J3.3	-1.85927	-1.83769	9.85876e-05	0.00325102
RP11-65M17.3	-1.02751	-3.64312	0.00463489	0.0481806
RP11-661D19.3	2.26217	-3.24184	0.00194222	0.0271851
RP11-669N7.2	4.10573	-3.47894	1.41313e-05	0.000805818
RP11-703I16.3	1.13246	-1.60861	0.000146423	0.00431585
RP11-713P17.5	-2.12001	-2.95354	0.000538736	0.0111528
RP11-71L14.4	-1.25851	-1.69883	7.91681e-05	0.00278818
RP11-731J8.2	-1.47965	-1.49025	0.000167135	0.00472256
RP11-74E22.8	-1.1512	1.71308	0.00267207	0.033901
RP11-767I20.1	-1.48611	-2.17263	0.000245009	0.00620696
RP11-76C10.5	-1.49368	-1.5016	0.00308706	0.0373302
RP11-771K4.1	-1.15262	-2.10495	0.00182485	0.0260114
RP11-77A13.1	-1.81647	-2.17799	0.00388232	0.0431095
RP11-785D18.3	1.0557	-3.17121	0.00280365	0.035008
RP11-788H18.1	-3.86784	-3.71459	8.2223e-05	0.00286125
RP11-78C3.1	1.39689	-3.50761	0.00135543	0.0209591
RP11-798K3.2	1.60496	-1.37639	0.000246795	0.00623719
RP11-814P5.1	-1.52797	-2.28332	0.00125456	0.0198065
RP11-815J4.5	1.76644	-3.83304	0.000700254	0.0132228
RP11-815M8.1	1.43878	-0.541143	1.01133e-06	0.000117459
RP11-839D17.3	-1.11253	-2.73939	0.000798595	0.0145173
RP11-849I19.1	-4.54062	-2.66056	1.49105e-05	0.000839639
RP11-855O10.2	-2.35844	-1.95665	7.7813e-07	9.91205e-05
RP11-85A1.3	-1.2413	-2.41755	3.80862e-05	0.00160424
RP11-85G21.3	-1.57786	-3.73993	0.0001323	0.00403037
RP11-85O21.2	-3.24514	-3.65475	0.00101408	0.0171544
RP11-862G15.1	-3.0462	-3.23948	1.56094e-05	0.000864528
RP11-862G15.2	-1.829	-3.5451	0.00010345	0.00337962
RP11-863H1.1	-1.51615	-3.30269	0.0027675	0.0346799
RP11-863K10.2	-3.49823	-2.41903	1.27486e-06	0.000139523
RP11-87E22.2	-2.50376	-2.15191	8.67697e-07	0.000105429
RP11-87G24.3	-1.23457	-3.30137	0.000735782	0.0136712
RP11-88H10.2	-1.74024	-2.8642	0.000834362	0.0149678
RP11-88H10.3	-1.87881	-3.13582	0.000710144	0.0133616
RP11-88I21.1	1.81248	-3.31708	0.000404034	0.00905237
RP11-91H12.1	-2.4664	-1.39296	4.10589e-05	0.00169481
RP11-91H12.4	-2.18246	-3.65334	0.000933397	0.0161974
RP11-930P14.1	-1.77035	-2.12238	0.00163608	0.0240062
RP11-94B19.7	-2.14047	-3.83565	0.00337548	0.0396412
RP11-94I2.4	-1.03328	-2.60107	0.00166763	0.0243222
RP11-958J22.2	-4.06313	-3.77984	4.18982e-05	0.00172345
RP11-96L7.2	-2.98286	-3.77564	1.87213e-05	0.000988917
RP11-98D18.1	-1.70333	-2.20345	0.000139762	0.00417713
RP11-98L5.4	2.54054	-3.70543	8.93207e-05	0.00301862
RP1-229K20.5	1.01303	-3.67418	0.00117162	0.0189613
RP1-240B8.3	-2.17488	-3.60524	0.00106328	0.0176995
RP1-265C24.8	-1.04956	-3.22871	0.00108223	0.0178906
RP1-269M15.3	-2.54119	-1.94224	5.52983e-06	0.000428813
RP1-288H2.2	-2.03098	-2.49466	0.00212096	0.0289401
RP1-293L6.1	-2.05916	-3.88632	0.00430401	0.0461064
RP1-310O13.13	-2.13638	-3.10719	3.90565e-05	0.00163067
RP13-514E23.1	-1.60575	-0.60102	3.5503e-06	0.000315937
RP13-539J13.1	-1.66582	-3.53346	0.00266499	0.0338317
RP1-76B20.11	-3.12858	-0.25631	6.1353e-08	1.32979e-05
RP1-90G24.11	-1.12988	-2.9936	0.00107805	0.0178494
RP3-323A16.1	1.0899	-0.415416	0.000880808	0.015545
RP3-403A15.5	-1.26955	-1.20794	8.65326e-05	0.0029553
RP3-407E4.4	1.9827	-3.55663	7.13243e-05	0.0025744
RP3-417L20.4	-1.39298	-0.792278	0.00333467	0.039308
RP3-442L6.4	-2.90583	-1.88412	5.29774e-07	7.24506e-05
RP3-446N13.5	2.13003	-2.64174	0.000128721	0.00396303
RP3-462D8.2	-1.33517	-1.88186	0.00222389	0.0299237
RP3-466P17.1	-1.0272	-1.86854	0.000100308	0.00329744
RP3-525N10.2	-1.13795	-1.23091	0.0011985	0.0192976
RP4-533D7.4	-1.19958	-3.95486	0.000145579	0.0043061
RP4-547N15.3	-2.62429	-2.26657	3.58706e-07	5.39613e-05
RP4-555D20.4	1.05906	-3.19928	0.00410958	0.0446444
RP4-604G5.1	-1.2399	-3.60862	0.00342138	0.0399279
RP4-614C15.2	-1.76658	-2.1892	2.61458e-05	0.00126683
RP4-614C15.3	-2.5626	-3.40776	7.29423e-05	0.00261855
RP4-639J15.3	-1.75009	-3.93152	0.00347275	0.0402893
RP4-671O14.6	-1.29782	0.764751	5.47153e-05	0.00210281
RP4-694A7.2	2.04091	-1.91627	0.000239173	0.00610315
RP4-715N11.2	1.12305	-3.88166	0.00206655	0.0283722
RP4-725G10.4	-1.76413	-3.84553	0.001222	0.0195168
RP4-799P18.2	-2.01117	-0.573434	6.65202e-05	0.0024266
RP5-1007F24.1	-1.55782	-0.153509	8.5638e-06	0.000573176
RP5-1011O1.3	1.52488	-2.68681	2.04517e-05	0.00105055
RP5-1070A16.1	2.43925	-3.28878	2.3441e-07	3.8823e-05
RP5-1108M17.5	2.59722	-3.68494	0.000422196	0.00934624
RP5-1119A7.17	-3.17347	-0.894397	6.37433e-05	0.00234972
RP5-1120P11.4	-4.46109	-0.951334	3.93392e-09	1.51557e-06
RP5-842K16.1	-4.43983	-1.98493	7.82287e-07	9.925e-05
RP5-844F9.1	-1.01762	-3.43227	0.000741793	0.0137282
RP5-859D4.3	-1.23018	-3.49558	0.00308219	0.0373063
RP5-887A10.1	-1.60517	-0.536061	0.000790639	0.0144274
RP5-978I12.1	-2.08968	-3.70594	2.50213e-05	0.00122813
RP5-984P4.4	-2.78018	-1.93177	2.20339e-05	0.00111372
RP5-984P4.6	-2.03963	2.63831	4.3852e-05	0.00178522
RP6-191P20.4	-1.63147	-2.83527	0.00238288	0.0313135
RP6-24A23.7	2.07062	-1.14263	3.46435e-05	0.00150955
RP6-91H8.3	1.08409	-1.80688	0.000304641	0.00732971
RPL12P1	1.89903	-3.68722	3.9682e-05	0.0016473
RPL30P4	1.49822	-2.76476	0.000342135	0.00800869
RPL37P2	1.28803	-1.17036	3.76664e-06	0.000328564
RPL37P6	1.56714	-0.131809	3.09236e-07	4.78877e-05
RPL7P28	-1.96188	-3.1138	0.000406079	0.00907956
RPRML	-3.64403	-1.47177	4.90294e-08	1.13809e-05
RPS26P34	-2.46569	-3.97664	0.000660673	0.0126954
RPS26P47	-2.45614	-1.80232	1.06489e-06	0.000121887
RPS27P25	-2.44145	-1.64618	1.39077e-06	0.000149809
RPS2P52	-1.80993	-4.00247	0.00450236	0.0475064
RPS3AP5	2.04285	0.701744	1.45128e-09	6.64456e-07
RPS6KA6	-1.00162	2.3811	0.000140613	0.00418676
RPSAP52	1.28559	0.006559	5.53014e-06	0.000428813
RPTN	1.98163	-2.11831	0.000129086	0.00396303
RSPO4	-2.22784	-0.371925	1.06723e-07	2.00684e-05
RTBDN	-3.36611	2.39544	3.1579e-10	2.16872e-07
RTN1	-1.63137	4.60512	1.7436e-06	0.000180972
RTN4RL1	-1.14632	2.73443	3.52409e-05	0.00152298
RUNDC3A	-1.8511	4.49307	2.39936e-05	0.00118806
RXFP3	-1.20706	-2.64752	0.00396457	0.0436544
RXRG	-1.1926	1.31805	0.00211743	0.0289325
SAA4	-1.30702	-0.911161	0.000812221	0.0146874
SALL3	-3.8101	-1.85683	2.58097e-06	0.000244118
SAPCD1-AS1	-1.14255	-1.40928	8.67775e-05	0.00295727
SBK2	-2.02141	-0.835908	4.56594e-05	0.00182783
SBSN	1.56366	-1.99322	5.8371e-07	7.81825e-05
SCARNA5	-1.65701	-2.60037	0.000925565	0.0161099
SCG2	-2.55939	7.31915	6.82227e-10	3.59204e-07
SCG3	-1.90343	5.64758	2.23679e-05	0.0011252
SCG5	-1.84899	7.56462	1.11958e-06	0.000127096
SCGB2A1	-1.78958	2.82294	1.36891e-07	2.49972e-05
SCGB3A2	1.26151	-2.45066	2.70739e-07	4.36373e-05
SCGN	-1.4816	5.8244	0.000752605	0.0138714
SCN10A	1.26505	-3.90643	0.00111255	0.0182769
SCN3B	-1.28535	2.44382	3.03827e-05	0.00138502
SCNN1B	-1.11755	1.40486	0.00223342	0.030011
SDHDP1	2.14808	-3.43981	0.000564358	0.0114535
SEC14L3	-2.28142	-2.26672	1.90792e-05	0.00099926
SEC14L5	-1.02278	0.131022	8.47133e-05	0.00292385
SEMA3D	1.18062	1.83034	9.12737e-05	0.00305772
SERPINA10	-2.65478	2.52072	2.43095e-06	0.000232715
SERPINA6	-1.5338	4.65614	0.000155684	0.00449426
SERPINA9	-1.51203	-1.13261	0.00286379	0.0354784
SERPINI2	2.21642	5.2808	0.000383071	0.00865674
SERTM1	-2.32405	1.08514	9.62309e-07	0.000113434
SEZ6	-3.27409	3.23157	6.53066e-10	3.55707e-07
SEZ6L	-2.09102	5.03774	1.37834e-05	0.000792697
SFTPB	1.60753	-1.90677	1.89982e-05	0.00099827
SGSM1	-1.25297	3.22178	3.58256e-05	0.00154192
SHD	1.53151	-1.04684	0.000337706	0.00793645
SHISA7	-2.49274	0.955125	6.94259e-06	0.00049986
SHISA8	-1.90943	-1.72573	2.94586e-05	0.0013566
SHISA9	-2.1002	0.393122	1.18097e-06	0.000132298
SIAH3	-1.39748	-1.8467	8.9416e-05	0.00301862
SIX2	-1.92236	2.83095	1.74722e-06	0.000180972
SLC10A2	-5.48119	0.780257	1.01055e-07	1.92316e-05
SLC12A5	-2.56702	2.42085	1.2631e-09	5.9556e-07
SLC13A2	-2.40036	1.67406	9.94594e-08	1.91558e-05
SLC14A1	-1.20235	3.24217	0.00155187	0.0231579
SLC16A10	1.02491	3.30915	1.02089e-05	0.000636115
SLC18A3	-1.43739	-0.748305	0.0011497	0.0187121
SLC1A6	2.91168	-2.69342	3.68081e-10	2.37307e-07
SLC22A16	-1.30664	-1.19982	5.26309e-05	0.00203508
SLC22A17	-1.72712	6.34141	1.23165e-07	2.27539e-05
SLC22A31	1.72627	0.867943	3.64428e-05	0.00156063
SLC22A9	-1.09679	-1.7079	0.00464806	0.0482699
SLC25A47	-1.31222	-2.24953	0.00104277	0.0174668
SLC2A2	-1.15113	1.81227	0.00439164	0.0466184
SLC32A1	-5.37711	-0.661374	4.36567e-10	2.65223e-07
SLC35F3	-1.41765	2.41037	9.12143e-05	0.00305772
SLC35F4	-1.20549	-0.615137	0.00290615	0.0357998
SLC38A11	-1.14866	2.59569	3.72603e-05	0.00157872
SLC38A4	-1.55093	4.40277	0.000671121	0.0128493
SLC38A8	-2.63788	-1.51129	5.65725e-08	1.2675e-05
SLC39A5	1.08834	4.58146	0.00391734	0.0433157
SLC4A8	-1.29913	3.22766	1.0917e-05	0.000669665
SLC5A12	-1.18133	-1.32347	0.00278564	0.0348796
SLC5A5	1.26516	-0.44378	0.000604976	0.0119748
SLC5A8	-1.3403	-2.42587	0.00242899	0.0317477
SLC6A13	-1.20424	-1.82578	0.00158444	0.0235217
SLC6A14	1.02271	5.82032	0.0035078	0.0404434
SLC6A17	-1.1882	3.51815	0.000950721	0.0164277
SLC6A18	-4.69459	-1.70074	5.84061e-07	7.81825e-05
SLC6A19	-2.85479	2.94232	2.12294e-08	5.63579e-06
SLC6A4	-2.53839	2.23348	5.81437e-09	1.95406e-06
SLC7A14	-2.14732	2.79625	5.9073e-06	0.00044808
SLC8A1-AS1	-1.42629	-1.70629	0.000104652	0.0033961
SLC8A3	-1.22842	0.297627	0.000122141	0.00379779
SLC9A3	-1.66134	3.72463	1.81512e-05	0.000971964
SLCO5A1	-1.04872	1.49987	6.28966e-06	0.000464244
SLIT1	-1.14521	2.33344	0.00182953	0.0260581
SLITRK1	-1.51042	-0.317905	0.00154468	0.0231012
SLITRK2	-1.37301	0.227038	6.27483e-05	0.00232662
SMC1B	1.21556	-1.06739	3.69004e-05	0.00156947
SMIM18	-1.83417	-1.76814	1.17081e-05	0.000699373
SMPD4P1	-3.66187	-2.06408	1.36953e-05	0.0007902
SMYD1	-2.10628	-1.7698	0.00186745	0.0264313
SNAP25	-1.76271	4.52699	1.01942e-06	0.000117965
SNAP25-AS1	-1.46101	-1.14879	1.17516e-05	0.000699373
SNAP91	-1.66139	2.5053	4.17539e-06	0.000352687
SNCB	-1.82363	0.863231	2.21892e-05	0.00111978
SNORA23	-2.34764	-2.91147	2.9593e-05	0.00135883
SNORA53	-1.46845	-2.17737	3.88425e-05	0.00162742
SNORA73B	-1.53552	-0.504546	4.51356e-06	0.000374247
SNORA74A	-2.35727	-3.14101	0.00131154	0.0205214
SNORD15B	-1.56004	-2.32147	3.69023e-05	0.00156947
SNORD17	-1.38585	-1.1364	0.000116858	0.0036843
SNTG1	-3.03242	0.715942	1.07246e-08	3.28932e-06
SNTG2	1.04681	0.0640977	0.00201968	0.0279123
SNTN	2.25573	-1.69849	2.34388e-10	1.64546e-07
SOHLH2	1.26212	-2.27153	3.09071e-05	0.00139683
SOST	2.06365	-2.33621	1.77266e-07	3.1533e-05
SOX1	-4.76338	-1.37148	3.28871e-08	8.02353e-06
SOX11	1.19271	1.54901	4.73752e-05	0.00188019
SPACA3	2.38488	-0.529208	2.51507e-08	6.40756e-06
SPANXB1	4.29415	-3.29907	7.3043e-08	1.54866e-05
SPIB	-1.49668	3.45127	2.02027e-05	0.00104455
SPINK1	1.28133	10.138	0.000552774	0.0113394
SPINK6	-1.84219	-2.97881	0.000287292	0.00699757
SPINK7	1.62494	-2.44017	0.000193476	0.0052503
SPOCK3	-2.23692	2.34013	2.40058e-06	0.000230506
SPSB4	1.06084	0.863273	3.42515e-05	0.00149867
SPTBN4	-1.79994	3.28099	4.149e-07	5.97348e-05
SPX	1.362	0.687375	0.00409831	0.0445449
SRCIN1	-1.09698	3.76415	8.22219e-06	0.000557973
SRD5A2	2.71233	-1.08639	2.67116e-11	2.63702e-08
SRGAP3-AS4	-1.49364	-3.77637	0.00256778	0.0329215
SST	-3.7439	9.72996	1.30583e-09	6.06654e-07
SSTR1	-1.1242	3.82783	0.000643029	0.0124932
SSTR2	-2.35096	4.43293	5.04556e-08	1.15503e-05
SSTR3	-2.11251	3.27184	3.01422e-06	0.000276006
SSUH2	-1.37934	0.855783	0.000128925	0.00396303
ST18	-2.19306	3.20878	2.00494e-07	3.40528e-05
ST8SIA3	-1.278	4.42878	0.00131856	0.0205803
STMN4	-2.41368	0.183244	8.04329e-07	0.000101233
STXBP5L	-1.85147	1.12164	1.32962e-05	0.000772133
SUSD4	-1.0309	4.36682	4.47264e-05	0.00180684
SVOP	-1.84497	3.15191	7.74341e-05	0.00275475
SYCN	2.8127	8.8547	0.000173664	0.00486073
SYNDIG1L	-1.24143	0.044074	0.000897398	0.0157498
SYNGR4	-1.47828	0.790933	0.000548439	0.0112667
SYNM	-1.13761	4.54761	0.0002329	0.00597367
SYP	-1.98349	5.14886	1.58867e-06	0.000167292
SYT4	-1.70375	4.35484	0.000490235	0.0104533
TAC3	-1.07377	-0.874179	0.0020453	0.0281416
TACR1	-1.28382	0.894981	6.02309e-05	0.0022598
TAGLN3	-2.22243	2.57877	5.45206e-07	7.42397e-05
TBX10	-2.47427	-1.45293	3.69356e-06	0.000325023
TBX5	1.20371	-2.4485	0.00110671	0.0182
TBX5-AS1	1.49289	-2.44227	5.34001e-05	0.00205978
TCAM1P	1.86031	-1.2974	1.9978e-05	0.0010379
TCEAL2	-1.951	3.20434	8.70228e-06	0.00057755
TCEAL5	-2.58849	1.63845	1.56233e-10	1.2038e-07
TCEAL6	-1.12055	-1.04698	0.00274587	0.0345734
TCF24	-1.76458	-1.90127	0.000633174	0.0123626
TDH	1.22813	-1.09851	0.000741639	0.0137282
TDRD9	-1.12646	1.39678	9.05602e-05	0.00304247
TEX101	-1.50445	-2.7001	0.00216832	0.0293862
TEX11	1.63156	1.66721	8.01046e-06	0.000547746
TEX26-AS1	1.03779	-1.85773	0.00019658	0.00529878
TFAP2B	-2.13858	-2.96942	0.0034347	0.0400242
TG	3.06974	2.17204	3.50707e-18	5.5396e-14
TGFB2-AS1	1.0172	-0.125342	0.000325874	0.00772875
TGM3	-1.59964	0.274367	0.000576528	0.0115763
TGM4	2.57469	-1.26429	9.98626e-10	4.87799e-07
TGM5	1.40251	-0.293963	0.000137552	0.00414639
THRA1/BTR	-5.17198	0.88621	9.72125e-16	6.14208e-12
TIMD4	-1.06853	-0.102139	0.00317278	0.0379233
TLR8-AS1	1.07553	-3.63871	0.00175443	0.0252388
TLX1	-1.013	-0.680708	0.00434629	0.0462953
TLX3	-2.51932	-3.71726	0.000509922	0.0108186
TMED11P	2.25867	1.89554	0.000366792	0.00842989
TMED6	2.0393	3.01857	1.73698e-08	4.79892e-06
TMEFF1	1.0101	-3.44361	7.41238e-05	0.00264892
TMEFF2	-3.09172	0.778895	1.89912e-09	8.33265e-07
TMEM132B	-1.92391	2.08544	7.39871e-08	1.55822e-05
TMEM132D	-2.39903	2.37702	3.72103e-07	5.57114e-05
TMEM132E	-1.57289	1.65269	1.87898e-06	0.000190865
TMEM145	-1.76244	2.12239	2.51868e-05	0.00123169
TMEM151B	-1.19741	-0.361069	0.000456344	0.00996293
TMEM158	1.03187	4.37326	8.27065e-07	0.000102865
TMEM178B	-1.83974	3.5552	2.98663e-07	4.69406e-05
TMEM179	-1.5493	4.25548	0.00287548	0.0355397
TMEM196	-1.54107	0.717901	0.000483281	0.0103542
TMEM211	-1.75224	-0.47971	7.13865e-05	0.0025744
TMEM257	-2.05379	-3.88965	0.00017671	0.00490141
TMEM52	1.90209	2.69942	5.08824e-07	7.01932e-05
TMEM59L	-1.97566	3.43736	6.23445e-09	2.03827e-06
TMEM63C	-1.47024	4.34932	0.00199916	0.0277606
TMEM74B	-1.00876	2.79394	0.000678088	0.0128818
TMEM89	-1.10491	-3.1139	0.00242884	0.0317477
TMOD1	-1.20875	3.87179	0.000107823	0.0034793
TMPRSS11D	2.26809	-1.13519	3.617e-06	0.000320069
TMPRSS6	-2.01833	3.34792	4.06712e-07	5.97348e-05
TNFRSF17	-1.114	0.188686	0.00141835	0.0216983
TNNT1	1.15119	3.25418	0.00263052	0.0335084
TNR	-1.26938	1.51342	0.0012176	0.019476
TPH1	-1.95567	1.2144	3.0861e-07	4.78877e-05
TPH2	-1.81922	-2.44007	6.05818e-05	0.0022668
TPST2	1.25037	6.07304	4.0677e-09	1.5384e-06
TPTE2	-1.4917	-2.17164	2.17081e-05	0.00110276
TRBV11-3	-1.31383	-3.80738	0.0047073	0.0486452
TRBV19	-1.04049	-0.703646	0.00163897	0.0240262
TRBV29OR9-2	1.18078	-3.18668	0.000976364	0.0167087
TRHDE	1.37084	2.17302	3.21238e-05	0.00142531
TRIM67	-1.18563	-0.442167	3.65441e-05	0.0015622
TRIM9	-1.03418	2.09676	0.00122773	0.0195984
TRPC7	-2.44076	-1.86064	9.04522e-08	1.82005e-05
TRPM3	-1.70688	1.27135	6.92172e-06	0.00049986
TRPM5	-2.971	3.08022	3.96749e-10	2.50674e-07
TSPAN11	-1.08832	4.07862	6.48726e-05	0.00238024
TSPAN7	-1.12346	4.65284	9.80274e-05	0.00323931
TSPEAR	-1.3751	0.0583416	0.000543064	0.0112057
TTBK1	-1.54857	0.875111	9.67404e-08	1.89536e-05
TTC23L	-1.1139	-0.809109	2.17118e-05	0.00110276
TTC6	-1.05654	-0.7965	0.000247893	0.00625495
TTLL6	-2.00209	2.05853	2.13345e-09	9.10783e-07
TUBA3FP	-1.07729	-0.611249	3.73035e-05	0.00157872
TUBB8P11	-1.49703	-3.86203	0.00339767	0.0398354
TUBBP6	-2.32334	-2.92792	2.58799e-05	0.0012578
TUNAR	-1.35396	2.37976	0.00142313	0.0217505
TUSC8	-2.76045	-0.464347	1.05205e-05	0.000649129
TWIST1	1.1523	3.40052	4.50191e-06	0.000374247
UCN3	-2.57711	4.45603	1.02406e-07	1.93719e-05
UGT2B10	-2.02568	-3.19378	0.00226837	0.0303475
UGT2B11	-4.79801	1.46261	4.91342e-10	2.87444e-07
UGT2B15	-1.32901	4.12042	0.000476794	0.0102605
UGT2B28	-5.75421	-1.3462	2.09276e-10	1.53594e-07
UGT3A1	-3.21352	-1.73615	1.34506e-05	0.000779663
UNC13A	-1.48868	4.07573	0.000129973	0.00398266
UNC13C	-1.18028	-2.03271	0.00147178	0.0222827
UNC5D	-2.18872	0.190787	7.24293e-06	0.00050746
UNC79	-1.50928	2.75185	5.93886e-05	0.00223569
UNC80	-1.84778	3.27125	2.87974e-05	0.00134639
UNC93A	-1.60564	-0.780783	0.000614743	0.0121108
USP41	-2.18299	-1.68628	1.00405e-06	0.000117044
VAT1L	-1.44086	3.35233	1.703e-05	0.000922803
VN1R48P	-1.16349	-3.11971	0.000648338	0.012527
VN2R17P	-1.15731	-3.50565	0.00447075	0.047236
VNN3	-1.50665	0.727216	5.11643e-05	0.00199098
VRTN	-1.35885	-1.87764	0.000101147	0.00332155
VSTM2A	-4.89009	2.57722	1.51399e-12	3.41633e-09
VSTM2A-OT1	-4.88705	-2.14124	3.36027e-07	5.07915e-05
VTN	-2.79418	5.88662	1.24379e-08	3.72361e-06
VWA5B2	-1.73685	4.40617	0.000140265	0.00418676
VWA7	-1.07407	3.78025	2.76278e-05	0.00130657
VWC2L	-1.59185	-2.3358	0.000191776	0.00521827
WDR17	-1.11711	1.54865	0.000291715	0.00708346
WDR38	2.08488	-0.247047	5.02196e-06	0.000404716
WDR49	1.15367	-1.54756	0.0035037	0.0404149
WI2-2373I1.1	-4.96518	-2.35888	7.2446e-06	0.00050746
WI2-2373I1.2	-5.40663	-1.84784	3.86253e-07	5.75571e-05
WNK4	-1.80744	3.04164	9.18642e-06	0.000594689
WNT3A	-1.14235	-1.92705	0.00421362	0.0454154
XCR1	-1.06766	0.765278	0.00128274	0.0201607
XIRP1	1.48902	2.53244	2.19644e-06	0.000215648
XIRP2	1.71955	-3.81452	0.00134048	0.0208084
XKR4	-1.40474	0.677466	0.000121331	0.00378485
XKR7	-1.80067	1.73732	0.000191137	0.00520983
XPNPEP2	1.34576	1.53473	0.000845534	0.0150826
XX-CR54.1	1.82091	-3.91525	0.000146453	0.00431585
XXyac-YX155B6.5	1.35882	-3.25879	0.000256169	0.00643594
YBX2	1.3952	0.398496	2.95557e-05	0.00135883
ZAN	1.18684	-3.48926	0.000534161	0.0111164
ZAR1	1.68793	-3.9554	3.91443e-06	0.000337871
ZCCHC18	-1.0482	1.06888	0.000184602	0.0050711
ZG16	1.7775	0.818827	0.00151347	0.0227518
ZNF114	2.12989	0.130663	1.64722e-12	3.46917e-09
ZNF157	-1.02023	-2.44441	0.000952213	0.0164379
ZNF280A	1.72347	-2.88521	0.000448855	0.00985392
ZNF474	1.01461	-0.194628	0.000727789	0.0135644
ZNF705A	1.20494	-3.60183	0.00124799	0.0197719
ZP2	-1.95268	-2.98815	0.000884676	0.0156046
ZSCAN1	-1.57409	-0.213894	7.08493e-06	0.000505237

## Sheet: clusterB vs clusterC
id	logFC	logCPM	PValue	FDR
A1CF	1.06297	3.17702	0.000338219	0.00579834
AATK-AS1	-1.61046	-4.0627	0.00130428	0.0151506
ABCA17P	-1.24917	-0.548761	2.26416e-06	0.000129411
ABCB1	1.03167	4.30938	2.28796e-05	0.00076512
ABCC12	-3.09849	-3.82276	7.16124e-10	1.96539e-07
ABCC2	1.0973	0.812015	7.81301e-05	0.00196009
ABCG5	1.24302	-0.360844	0.000601161	0.00875167
ABCG8	1.82231	-0.721215	2.0317e-05	0.000705357
AC002456.2	-1.05288	-1.13616	1.52266e-05	0.000566301
AC003986.6	-1.73449	-2.70726	8.57492e-07	6.07489e-05
AC004160.4	-1.50782	-3.29803	2.41462e-06	0.000134969
AC004538.3	-1.1518	-0.664589	3.61419e-06	0.000189557
AC004862.6	1.74636	-3.00065	8.08875e-05	0.0020134
AC004924.1	1.24741	-3.70763	0.000636623	0.00914469
AC005014.5	-1.04223	-3.92662	0.000115547	0.00264453
AC005041.11	1.37955	-3.29993	0.000464154	0.00724354
AC005487.2	-2.14229	-4.00867	0.000111142	0.00256772
AC006033.22	-1.43204	-2.86927	3.16405e-05	0.000985625
AC006262.4	-1.64819	-2.74783	6.68363e-07	4.99257e-05
AC007099.2	-2.58457	-4.14579	9.14243e-06	0.000382972
AC007163.3	-1.61504	-3.92672	0.00071842	0.00998132
AC007163.6	-1.13802	-3.92872	0.00266331	0.0252574
AC007277.3	1.43771	-2.58864	0.000743184	0.0102247
AC007403.2	-1.00341	-3.71244	0.000464058	0.00724354
AC007950.1	-1.45479	-3.79452	0.00400308	0.0333618
AC008074.4	-3.38343	-4.13919	2.31638e-06	0.000131464
AC008592.5	-1.41694	-4.02599	0.000373656	0.00620861
AC009166.7	-1.26154	-4.13418	0.000413828	0.00671489
AC010091.1	-5.03251	-2.75602	8.88194e-13	8.83642e-10
AC010729.1	-1.18933	-4.00744	0.00148365	0.0166102
AC011298.2	-2.17433	0.79734	1.09696e-07	1.15394e-05
AC011738.4	-1.43731	-3.0911	2.873e-06	0.000155025
AC011893.3	-1.09168	-3.02379	0.00039427	0.0064701
AC012005.3	-3.68128	-4.08269	2.51287e-06	0.000139372
AC012512.1	1.95614	-1.63093	2.71036e-05	0.000873351
AC013271.3	-1.42137	-3.02457	0.0001597	0.00334708
AC016716.2	-3.81614	-3.7352	1.4594e-06	9.13484e-05
AC016739.2	-1.34829	1.44711	7.85661e-09	1.39316e-06
AC016757.3	-1.08152	-0.342306	1.36814e-05	0.000522913
AC018738.2	-1.40154	2.59452	1.99568e-10	6.65545e-08
AC019117.1	-1.19777	-0.221277	0.00222836	0.0223062
AC022431.3	-1.86633	-3.77485	0.000719889	0.00999493
AC025811.3	-2.2584	-2.75266	4.05165e-06	0.000207366
AC053503.12	3.42428	-1.30826	2.79188e-06	0.000151676
AC053503.6	2.94235	-2.54457	6.66732e-05	0.00173416
AC060834.2	1.56388	-4.02518	0.00131033	0.0152038
AC061961.2	1.11631	-2.49792	0.00277318	0.0259623
AC068754.1	1.2925	-4.00001	0.00203583	0.0209279
AC068831.17	-1.79465	-3.44924	7.43679e-06	0.000329746
AC073133.1	1.29296	-2.54393	2.89865e-05	0.000919138
AC073869.1	1.46432	-3.05531	8.27293e-07	5.8921e-05
AC092535.3	-1.02781	-3.08746	0.000118885	0.00269573
AC092573.2	1.5751	-3.36967	4.06658e-05	0.00119102
AC093642.6	2.08777	-4.22048	0.00112518	0.0137104
AC103563.2	2.08966	-1.99468	2.55088e-06	0.000141234
AC103563.5	2.70622	-2.06009	3.32054e-08	4.44171e-06
AC104654.1	-2.44967	-0.185619	2.72634e-05	0.000876724
AC107983.4	-1.42645	-0.256542	1.23505e-09	3.224e-07
AC112721.1	-1.78431	-2.22972	6.71239e-09	1.24242e-06
AC112721.2	-1.43539	-1.56141	5.42597e-07	4.16817e-05
AC114803.3	-1.19545	-3.75558	0.000346916	0.00588727
AC131056.5	2.46356	-4.07955	0.00268382	0.0253688
AC131097.4	-2.57748	0.328819	4.19525e-07	3.35929e-05
AC152010.1	-8.24618	-0.554141	5.90972e-13	6.61923e-10
AC244157.1	1.38832	-4.00247	0.00200056	0.0206718
AC244250.2	1.14453	-0.482629	0.00524977	0.0400892
ACE2	2.11758	4.09969	2.82566e-11	1.6175e-08
ACSBG2	-1.23861	-2.38317	3.22732e-05	0.00100044
ACSM6	-1.09162	-2.9898	0.00121112	0.0143763
ACTBP12	-1.75302	-0.616684	0.00624173	0.0451598
ACTBP9	1.03387	-1.69388	0.00323986	0.0288273
ACTG2	2.46838	7.61679	2.79891e-07	2.40178e-05
ADAM12	-1.36869	5.70177	1.6961e-07	1.62641e-05
ADAM20P3	-2.05073	-4.01941	0.00454797	0.036526
ADAMDEC1	1.28567	2.53591	5.47285e-05	0.00149173
ADAMTS16	-1.28738	2.61305	1.27524e-05	0.000497488
ADAMTS19	1.1466	-2.98938	0.00382847	0.0323639
ADGB	-1.66802	-3.18556	4.07155e-05	0.00119138
ADGRG4	2.12025	-2.51629	4.99827e-06	0.000245563
ADH1A	1.20271	-0.228642	0.00153552	0.0169817
ADH4	2.36329	0.846586	5.08675e-07	3.97891e-05
ADIPOR2	-1.05607	7.08086	1.47686e-06	9.18307e-05
AEBP1	-1.1845	9.82185	9.53647e-10	2.53002e-07
AF001548.6	1.68247	-2.35817	7.48861e-06	0.000331582
AF015262.2	-1.38969	-3.39384	5.0925e-06	0.000247519
AF131216.5	-2.3097	-0.475608	4.58186e-05	0.00130706
AFM	-1.58672	-2.61757	0.00073718	0.0101773
AGRP	-1.24426	-1.04392	5.35505e-05	0.00146674
AGT	-1.84707	6.51762	8.44091e-08	9.28075e-06
AK5	-1.03075	1.46013	1.57695e-05	0.000583088
AKR1B10	1.4501	5.61404	3.2085e-05	0.000995573
AKR1B10P1	1.77943	-1.82549	0.000124192	0.00279025
AKR1C4	1.59796	0.528323	1.89178e-05	0.000669185
AL162759.1	1.10307	-0.182359	0.000144496	0.00309671
AL163953.2	1.01297	-2.06411	0.00112574	0.0137104
AL353997.3	2.97759	-4.11884	0.000314804	0.00550362
AL928768.3	1.25502	-1.05586	0.00197066	0.0204558
ALAS2	1.03455	-1.81359	0.00293591	0.027039
ALB	-2.18219	5.03528	1.27735e-06	8.31608e-05
ALDOB	1.50909	6.1774	7.73451e-05	0.00194499
ALG1L3P	1.25771	-3.50855	0.00542219	0.0409637
ALPK2	-1.18285	2.30677	6.69628e-07	4.99257e-05
ALPP	1.27709	1.78347	0.00622384	0.0450528
ALPPL2	1.65428	2.06367	0.00146487	0.0164747
ALX1	-1.58585	-3.00508	0.000119785	0.00270843
AMHR2	-1.19607	-0.358609	0.0014769	0.0165733
AMY1A	-6.04047	-2.54517	3.87357e-14	6.49047e-11
AMY1B	-5.6608	0.49928	1.52895e-11	1.03565e-08
AMY2A	-4.8314	9.62188	3.7441e-09	7.69015e-07
AMY2B	-5.25025	8.72331	5.36382e-23	8.53812e-19
AMYP1	-4.5609	-1.79264	7.92067e-09	1.39316e-06
ANKRD20A9P	1.4759	-4.14057	0.00428266	0.0349776
ANKRD30BP3	-1.2324	-3.64605	0.00406988	0.0337578
ANKRD33	-1.74242	-2.09709	6.10242e-05	0.00162575
ANKRD36BP2	1.01869	0.593345	0.000352262	0.00594308
ANKRD62	-1.50385	-3.01791	0.000104383	0.00246158
ANKRD66	-2.54428	-3.18039	6.75837e-05	0.00174926
AP000432.2	5.74649	-2.74563	2.80402e-06	0.000152076
AP000439.1	-1.11396	-3.91272	0.00102657	0.0128115
AP001434.2	-1.1035	-2.29761	8.61756e-05	0.00211689
AP006285.6	-4.50047	-3.90284	2.30617e-08	3.27764e-06
AP006621.8	-1.85385	-1.2401	9.45792e-08	1.01381e-05
APELA	-1.16068	0.0564546	0.00101733	0.012731
APLN	-1.11106	2.04123	4.2257e-06	0.000212527
APOA1	2.07744	2.33691	6.12606e-05	0.00163068
APOA2	-2.28265	1.41953	0.00254173	0.0244575
APOA4	4.05089	4.24614	9.53871e-06	0.000394895
APOB	3.56416	3.8899	1.7395e-11	1.11238e-08
APOBEC4	-1.66726	-2.45657	7.01818e-05	0.00179751
APOL5	-2.30198	-3.18412	3.69884e-06	0.000192727
AQP10	1.26046	-0.689916	0.000551951	0.00817298
AQP12A	-4.37178	0.389173	7.60949e-12	6.21169e-09
AQP12B	-3.72689	1.1734	2.29195e-10	7.44557e-08
AQP8	-3.67218	5.2195	3.11631e-09	6.69412e-07
ARG1	-3.0327	-0.209423	4.82392e-14	7.38011e-11
ARHGAP36	4.51791	1.99456	5.12548e-10	1.52814e-07
ARHGDIG	-1.81006	1.33591	2.12151e-07	1.96911e-05
ARL5C	-1.34244	-4.01839	0.00117252	0.0141209
ARMC3	-1.08958	0.784892	0.00144846	0.0163348
ARSI	-1.27521	2.9103	3.8109e-11	1.90257e-08
ASB2	1.35399	2.24182	2.05921e-06	0.000118548
ASB4	1.0016	0.0203546	0.00323745	0.0288245
ASCL2	-1.47202	1.61911	2.53029e-05	0.000830457
ASIC5	2.20972	-3.85305	0.00357458	0.0308653
ATG9B	-1.45924	3.22151	4.05282e-08	5.06783e-06
ATP12A	-1.25626	-2.67685	0.00120581	0.0143399
ATP1A2	1.45418	2.43339	3.71623e-05	0.00110881
ATP2B3	1.06877	-1.658	0.00382359	0.03234
ATP4A	-2.50448	-1.53714	3.95104e-06	0.000202813
ATP5G1P3	-1.32837	-4.10233	0.00056012	0.00825937
ATP8A2P1	2.93794	-3.95083	0.00139234	0.0158706
B3GALT2	1.31002	1.52238	4.64879e-05	0.00131906
B4GALNT2	-3.52698	1.51498	1.73664e-09	4.12594e-07
BANF2	-3.30757	-2.10751	6.9401e-09	1.27714e-06
BCAT1	-1.18793	5.83114	2.56903e-08	3.58718e-06
BCRP3	-1.66434	0.292491	1.52612e-08	2.35661e-06
BHLHA15	-2.33106	1.91252	6.24068e-10	1.82165e-07
BIRC7	-1.68207	2.43975	1.66436e-06	9.97865e-05
BMP5	1.32068	2.17638	6.91692e-05	0.0017768
BMS1P22	-1.05389	-3.89413	0.00311174	0.0281436
BMS1P8	-1.86219	-3.12134	4.4442e-05	0.00127235
BPI	-1.23205	0.199575	4.09767e-06	0.000208392
BPIFB2	-2.99385	-0.163765	0.000124754	0.00279695
BRINP2	-1.2128	-1.81165	0.000605686	0.00880072
BRINP3	-3.11375	0.080461	3.68473e-11	1.90257e-08
BRSK2	-2.03517	2.53289	2.91571e-10	9.28246e-08
BTNL8	1.52089	3.54801	0.000132552	0.00292239
BX842568.1	-1.27566	-3.19137	0.00118942	0.0142488
C10orf71	-2.58754	-3.20728	1.40228e-06	8.89302e-05
C11orf85	-1.12274	-1.65884	0.00133381	0.0154043
C11orf97	-1.51971	-3.40296	8.39981e-05	0.00207783
C17orf78	2.76693	-1.49206	5.18371e-09	9.94148e-07
C17orf99	-1.20953	-1.71299	0.00013611	0.00297405
C19orf81	-1.14112	-2.30044	0.000184476	0.0037189
C1orf158	-1.6311	-1.47163	0.00064522	0.00923201
C1orf189	-2.52202	-2.5752	1.60328e-09	3.9263e-07
C1orf194	-1.47341	-1.19422	5.84257e-05	0.00157497
C1orf61	-2.00144	-1.23821	2.89533e-07	2.46459e-05
C1orf95	2.04168	1.97545	1.05972e-07	1.12084e-05
C1QTNF3	-1.24282	4.93817	5.64189e-07	4.31768e-05
C1QTNF6	-1.05852	5.32305	4.0126e-12	3.87107e-09
C20orf166-AS1	1.27868	-1.10604	0.00108078	0.0132746
C20orf85	-4.4347	1.33852	1.66539e-10	5.82631e-08
C22orf42	1.23179	-0.555682	0.00213987	0.0216695
C2CD4B	-1.39109	3.13365	1.27324e-07	1.29919e-05
C2orf27B	-2.27728	-4.04059	8.49462e-06	0.000363
C2orf82	-1.54648	2.28233	2.03536e-07	1.91144e-05
C3orf30	-2.6504	-2.78811	8.66953e-06	0.000368496
C4orf47	-1.31363	0.162718	3.25351e-09	6.81663e-07
C5orf64	-1.49216	-3.41579	3.66658e-05	0.00109708
C5orf67	-2.59216	-2.06082	9.11338e-08	9.83504e-06
C6orf58	4.1391	1.92276	9.58689e-12	7.09787e-09
C7orf57	-1.32339	-0.38301	0.0001586	0.0033372
C8orf34-AS1	-1.12987	-2.48376	0.00319082	0.0285884
C9orf24	-2.31849	0.988002	2.59369e-10	8.34067e-08
CA6	-3.42545	-1.9203	3.81599e-08	4.85943e-06
CA9	-1.60327	6.38483	2.40287e-05	0.000796023
CACNA1G-AS1	-1.11415	-3.05354	0.000346919	0.00588727
CACNG2	-1.31631	-3.24222	0.00376274	0.0319744
CACNG7	-2.22181	-1.61628	1.97762e-06	0.000114931
CALHM3	-1.00144	1.66359	0.00652231	0.0464425
CALML3	-3.08844	-0.0153792	7.79982e-06	0.000342503
CAMK2N2	-1.31335	0.822724	1.20366e-06	8.05034e-05
CAPSL	-2.56523	-0.829927	1.1959e-08	1.93262e-06
CASC11	-6.78486	2.44689	1.41669e-27	4.51018e-23
CASC16	1.0753	-3.15749	0.000286646	0.00516319
CASP14	-3.63726	3.2238	9.4653e-06	0.000393517
CASQ1	1.46981	-0.829108	2.67663e-05	0.000867751
CASQ2	1.85366	1.3773	4.40452e-07	3.49681e-05
CATSPER4	-1.15397	-3.93347	0.00120521	0.0143399
CBLN1	1.06349	1.13345	0.00409903	0.0339129
CBS	-1.34616	-0.566632	3.35226e-05	0.00102618
CBSL	-1.17459	-2.10186	0.00461127	0.0368338
CBX3P7	-1.18042	-4.01034	0.00077695	0.0105013
CCDC107	-1.0187	3.09672	1.3823e-07	1.37953e-05
CCDC190	-2.19772	0.876478	1.36567e-05	0.000522913
CCDC33	-1.47015	-0.845596	8.31534e-06	0.000358709
CCKBR	-1.8227	0.190652	7.34648e-07	5.352e-05
CCL25	3.83475	0.908155	3.75624e-08	4.82192e-06
CCL26	-1.97869	1.44181	3.13886e-09	6.69412e-07
CD177P1	-1.23325	-3.59882	0.00710808	0.0492662
CD5L	1.18887	-3.25759	0.00549609	0.0413258
CDCA7	1.20999	4.64409	2.30269e-07	2.08925e-05
CDH17	1.38321	6.16201	0.000341183	0.00583033
CDHR4	-1.31753	-1.64639	0.000236776	0.00444458
CEACAM20	1.55336	-0.721372	0.00495466	0.0385758
CEACAM7	1.74607	5.63315	1.26609e-06	8.29118e-05
CEL	-3.80501	11.1602	5.56283e-09	1.05416e-06
CELA2A	-5.04776	10.5173	5.77887e-11	2.59121e-08
CELA2B	-3.72919	7.45176	4.30642e-09	8.51548e-07
CELA3A	-3.93179	11.7649	2.35541e-08	3.33275e-06
CELA3B	-4.7351	10.3379	8.28838e-11	3.51825e-08
CELP	-3.47428	2.76921	1.22095e-08	1.96314e-06
CEND1	2.08156	0.674646	1.02635e-07	1.0928e-05
CES1	1.34286	5.75356	2.38442e-05	0.000791557
CES1P1	1.79377	-1.0049	3.50403e-05	0.00106243
CES5A	1.24806	-3.42052	0.00376329	0.0319744
CFAP45	-1.04337	1.75126	0.00023998	0.00449391
CFAP47	-1.67155	-0.977222	2.82993e-05	0.000903648
CFAP52	-1.55475	-1.03544	6.08975e-08	7.23408e-06
CFAP61	-1.2138	-0.648348	8.14526e-06	0.000353788
CFAP77	-2.71091	-0.805373	6.38862e-11	2.82483e-08
CFAP99	-1.04307	-1.81284	0.000381967	0.00632088
CGB	-3.73602	1.45429	4.02507e-08	5.06783e-06
CGB5	-2.06179	3.1894	0.00022854	0.00434377
CGB8	-1.70997	0.282047	9.9508e-05	0.00238191
CH17-125A10.2	2.33234	-4.11259	0.00402178	0.0334535
CHIT1	1.09139	4.20181	0.00234597	0.0231442
CHP2	1.96785	1.38671	0.00078894	0.0106337
CHRM1	1.22102	-0.787939	0.00128729	0.0150118
CHRM2	3.0075	0.412759	7.14131e-07	5.2385e-05
CHRNA9	-1.03471	-3.26971	0.00122271	0.01446
CHRNB3	-1.365	-2.26682	0.00218553	0.0219629
CIB4	-1.28878	-2.78807	0.00187538	0.0197371
CILP2	-1.29394	3.88578	3.99547e-07	3.2449e-05
CITED1	1.353	0.684627	0.000188539	0.00377232
CITF22-62D4.1	-3.46228	-3.41333	1.4316e-09	3.56066e-07
CLC	1.4979	-1.22878	0.00532184	0.040429
CLCA4	1.50264	0.779888	0.00272737	0.0256358
CLDN6	1.72727	1.89586	0.000347615	0.00588838
CLEC11A	-1.01493	4.95342	8.03328e-11	3.45605e-08
CLEC3A	1.71884	-3.84806	0.00272579	0.0256358
CLEC4M	1.91828	-2.43985	0.00306538	0.027843
CLPS	-4.6733	11.0278	4.43773e-10	1.37165e-07
CLPSL1	-4.07386	2.36771	1.67334e-09	4.00544e-07
CLPSL2	-2.26293	-2.86087	5.43345e-07	4.16817e-05
CNN1	1.27055	6.56362	0.000223439	0.00426975
CNTD2	-1.98153	0.61326	2.36348e-07	2.12553e-05
CNTFR-AS1	-1.57922	-3.8324	0.00553204	0.0415177
CNTNAP5	1.1156	-1.35534	0.00650746	0.0463678
COL11A1	-1.77562	7.87044	1.04298e-07	1.10681e-05
COL11A2	-3.16387	3.23494	3.98178e-15	1.05637e-11
COL12A1	-1.10098	8.94764	4.96826e-06	0.000244466
COL1A1	-1.25872	13.0494	3.29253e-09	6.85104e-07
COL1A2	-1.0797	12.4929	3.09219e-07	2.61122e-05
COL25A1	-1.02409	-0.651521	0.000484114	0.00744968
COL2A1	-2.19757	-1.6572	3.60735e-11	1.90257e-08
COL5A1	-1.03016	9.78517	1.30501e-07	1.31476e-05
COL5A3	-1.18925	5.31407	5.69919e-11	2.59121e-08
COL6A1	-1.09447	9.28123	6.77524e-10	1.92586e-07
COL6A2	-1.12224	9.7974	2.00692e-10	6.65545e-08
COL6A6	-1.06959	0.116047	9.53238e-05	0.00230253
COL7A1	-1.36086	6.54418	1.58736e-07	1.56941e-05
COLCA1	1.31551	4.09793	3.24487e-08	4.35881e-06
COX6A2	-1.29402	-3.2905	0.000919761	0.0118453
COX6B2	-1.07363	3.31074	0.00114832	0.0139109
CPA1	-4.15597	12.9026	7.70991e-09	1.38674e-06
CPA2	-3.34536	10.3662	6.81141e-07	5.05473e-05
CPB1	-3.40824	12.578	3.40379e-07	2.83673e-05
CPHL1P	-1.97034	1.84272	3.28494e-05	0.00101238
CPS1	2.5851	4.88602	1.28493e-09	3.32578e-07
CPZ	-1.00917	0.931771	5.73525e-06	0.000269303
CRAT37	1.03704	-1.30907	0.000998913	0.0125648
CRCT1	-1.71016	0.758371	0.00028706	0.00516319
CREB3	-1.15739	6.20958	9.57654e-09	1.62265e-06
CREB3L3	2.17005	2.24334	1.37369e-06	8.83488e-05
CRISP1	1.38867	-3.94299	0.00235856	0.023218
CRISP2	1.21286	0.620658	0.00458485	0.0367233
CRISP3	2.34165	6.80992	1.82706e-06	0.000108083
CROCC2	-1.02121	-2.13545	0.00133863	0.0154353
CRYGN	-1.0438	-1.14631	2.57281e-05	0.000840882
CSAG1	2.04852	-2.23145	1.91926e-05	0.000675902
CSF3	1.77463	0.360323	0.000336238	0.00577683
CSRP3	-1.22767	-4.01873	0.00619107	0.0448972
CST4	-1.15214	1.29778	0.000960752	0.0121956
CTA-150C2.13	1.00202	-3.54688	0.000420767	0.00678255
CTA-398F10.2	1.00739	-3.07717	0.00179153	0.0190945
CTB-107G13.1	1.20629	-3.14084	0.00516148	0.0397102
CTB-174D11.2	-2.18703	-3.85144	6.96266e-05	0.00178617
CTB-186H2.3	1.64653	-3.78772	3.59241e-05	0.00107819
CTB-40H15.4	-1.55645	-3.62568	5.03327e-06	0.000246143
CTB-60B18.10	-1.19975	-1.07665	2.69085e-05	0.000870086
CTB-63M22.1	-1.18699	1.42666	1.46013e-07	1.45265e-05
CTB-66B24.1	-1.59524	-3.8506	0.000170396	0.00351165
CTC-439O9.3	-3.23687	-4.07865	7.36557e-08	8.40467e-06
CTC-441N14.1	-1.7798	-2.97224	3.06698e-06	0.000163826
CTC-441N14.2	-1.233	-3.24426	2.24956e-05	0.000754657
CTC-457E21.1	-1.25752	-3.8004	0.000761184	0.0103578
CTCFL	2.70991	-2.63782	1.8071e-05	0.000645688
CTD-2005D20.1	1.49587	-1.89708	0.000884601	0.0115324
CTD-2008L17.1	-2.22004	-4.07	0.000429943	0.00687823
CTD-2008L17.2	-1.96437	-3.03826	0.000151113	0.00321795
CTD-2008P7.1	-1.98966	-3.92003	1.10026e-05	0.000441714
CTD-2008P7.8	-2.08654	-3.73315	0.000131795	0.00290972
CTD-2008P7.9	-1.37602	1.21692	0.000220117	0.00423423
CTD-2016O11.1	-1.03921	-2.97059	0.00250519	0.0242247
CTD-2021J15.1	-1.14594	-3.79646	0.00106224	0.013124
CTD-2066L21.2	-1.95182	-3.70411	0.000692994	0.00974476
CTD-2066L21.3	-1.86302	-2.64952	5.09722e-05	0.00141355
CTD-2091N23.1	-1.21867	-3.98589	0.00087909	0.0114794
CTD-2105E13.6	-1.11404	-1.96952	0.00413944	0.0341126
CTD-2170G1.2	-1.58335	-3.95536	0.000625108	0.00902128
CTD-2171N6.1	-2.90145	0.621411	4.86815e-14	7.38011e-11
CTD-2201G3.1	-1.2716	-2.89839	1.36822e-05	0.000522913
CTD-2207A17.1	-2.85705	-2.41038	0.000213265	0.00413994
CTD-2207P18.1	-1.00676	-3.49522	0.000432942	0.00691231
CTD-2297D10.2	-1.11268	-3.27741	0.00255911	0.0245826
CTD-2308N23.2	-1.00364	-3.80091	0.0055647	0.04166
CTD-2325B11.1	2.20239	-3.17563	0.000243752	0.00454395
CTD-2375G15.1	-1.00818	-3.97373	0.00107975	0.0132746
CTD-2377D24.4	3.21435	-3.23918	4.13202e-06	0.000209137
CTD-2385L22.1	1.2315	-1.60489	0.000369101	0.00614577
CTD-2385L22.2	3.05077	-4.13161	2.2122e-05	0.000747326
CTD-2527I21.15	-1.11604	-0.129608	8.4634e-05	0.00208869
CTD-2528L19.3	-1.17555	-3.40713	9.51505e-05	0.00230183
CTD-2529O21.1	-1.09251	-3.5685	0.00680091	0.0478061
CTD-2566J3.1	1.48475	0.383387	0.00102443	0.0127997
CTD-2587H19.2	-1.46124	-2.27167	1.90765e-05	0.000673305
CTD-2587H24.5	-1.57049	-2.87876	5.20013e-08	6.36736e-06
CTD-2589H19.6	-1.47998	0.417823	8.66143e-07	6.11409e-05
CTD-3064H18.4	-1.03284	-2.95687	0.00125275	0.0147277
CTNNA2	-1.37008	1.32647	0.000178077	0.00362253
CTRB1	-3.82268	10.719	4.05923e-08	5.06783e-06
CTRB2	-3.35097	11.032	8.33256e-07	5.92132e-05
CTRC	-3.83373	10.5472	9.76108e-09	1.63555e-06
CTRL	-3.90056	0.887858	1.37772e-14	2.92407e-11
CTXN1	-1.08587	2.75715	1.45034e-06	9.10711e-05
CUZD1	-2.94117	7.35698	1.38739e-08	2.20844e-06
CXCL9	1.15862	5.50948	0.00178863	0.0190827
CYCSP6	1.76672	-3.69551	0.0046265	0.0368961
CYP11A1	3.09112	2.25361	1.85048e-10	6.40347e-08
CYP11B1	9.61974	2.76805	3.24566e-11	1.75134e-08
CYP11B2	5.07101	-3.11801	2.72352e-05	0.000876702
CYP17A1	5.89741	3.55392	1.10761e-17	5.03742e-14
CYP1A1	2.26069	-1.54221	1.97456e-06	0.000114931
CYP21A1P	2.09735	0.0912727	1.46545e-07	1.45339e-05
CYP21A2	4.5544	2.34385	3.68322e-14	6.49047e-11
CYP2A7	-1.20974	-3.31396	0.00646991	0.0462555
CYP2B6	1.57783	1.21493	8.72464e-06	0.000370343
CYP2C19	1.10931	-2.00504	0.0021742	0.021894
CYP2F1	1.1878	-2.96156	0.00260449	0.0248999
CYP2W1	1.17395	2.59843	0.00162464	0.0177677
CYP3A4	2.79476	1.93603	4.09224e-09	8.16889e-07
CYP4A11	1.50572	-0.894389	8.71856e-05	0.00213675
CYP4A22	1.2972	-3.23938	0.000356712	0.00598014
CYP4F2	1.39407	0.12237	0.00170675	0.0184167
CYP4F22	-2.91886	0.432163	9.4931e-12	7.09787e-09
CYP4Z1	2.21899	-2.11852	2.34984e-06	0.000132641
CYYR1-AS1	1.0097	-4.02444	0.00190993	0.0200015
DAW1	-2.05331	-0.572663	2.7047e-07	2.36309e-05
DBET	-1.29628	-1.88864	0.00647358	0.0462604
DBH	2.8668	1.48184	4.57532e-10	1.39332e-07
DCAF12L1	1.4911	-2.13692	0.000201755	0.00397467
DDC	1.12038	3.27467	0.000283452	0.00511854
DDX43P3	-2.80355	-4.14445	3.72451e-07	3.05602e-05
DEFA5	4.88036	3.01349	2.95173e-05	0.000932254
DEFA6	5.62937	1.91294	3.84108e-07	3.14356e-05
DES	3.72584	8.52087	7.49583e-09	1.35589e-06
DGKK	2.51873	-2.23896	0.000122931	0.00276973
DKFZp434J0226	-1.15211	1.38875	1.1902e-05	0.000471872
DLGAP1-AS5	2.25673	-0.481811	0.000264197	0.00484503
DLK1	-1.42816	5.68946	0.00551622	0.041438
DMBT1	1.19781	7.9943	0.00266957	0.0252953
DMP1	-1.06818	-3.12116	0.000101299	0.00241029
DNAH17-AS1	-1.20212	-2.18939	3.16729e-05	0.000985667
DNAI1	-1.10464	-0.400613	0.00100256	0.0125957
DNAI2	-1.91875	-2.10762	1.18055e-07	1.22824e-05
DNM1P46	1.14599	-1.19866	1.60147e-05	0.000590098
DPEP1	-1.35295	5.37837	5.70349e-06	0.000268604
DPP10-AS1	-1.63103	-0.451089	0.00120568	0.0143399
DPY19L2P1	-1.689	-1.7659	2.60614e-06	0.00014305
DRC1	-1.2037	0.278554	0.00111779	0.0136571
DRGX	1.3992	-1.80851	0.00265318	0.0251914
DSCR8	1.45288	-3.85263	0.0063778	0.0458131
DSG1	1.57619	-1.28205	0.00161566	0.0176878
EEF1DP5	4.51241	-1.87814	6.55604e-08	7.58975e-06
EEF1GP4	-1.08107	-4.03607	0.00243888	0.0237953
EGF	-1.67066	2.31775	1.15917e-05	0.000461293
EIF3KP1	-1.0543	-3.19454	0.000266458	0.00487525
EIF5AP2	-1.32939	-3.21315	2.4836e-06	0.000137989
ELFN1-AS1	-2.22639	0.932436	8.77578e-07	6.15387e-05
ELOVL2-AS1	-1.41232	-3.97225	0.000495236	0.00758522
EN1	-1.04114	-0.709276	0.000917309	0.011828
ENPP3	1.07865	-0.826217	4.41589e-05	0.00126653
ENPP7	1.47223	-1.93751	0.00052827	0.00793302
ENTHD1	-1.11647	-0.414726	0.00112721	0.013723
EPGN	-1.51901	-2.57599	0.000948779	0.0121063
EPHA5	1.44685	-1.168	5.02619e-05	0.00140113
EPHA7	1.64582	1.97835	0.000102877	0.0024369
EPO	-2.98568	-1.13221	1.26658e-11	8.96061e-09
EPYC	-2.2356	3.23924	1.23992e-06	8.17267e-05
ERICH4	2.5094	-1.9958	1.92778e-07	1.81576e-05
ERMN	-1.03295	1.04338	1.40637e-05	0.00053407
ERP27	-2.8931	6.02967	4.28865e-11	2.06869e-08
EVX1	-1.83975	0.584483	0.000141341	0.00305432
EWSAT1	-1.22354	-1.85049	0.000217677	0.00419997
FABP1	3.36193	3.67713	4.19963e-07	3.35929e-05
FADS6	1.3748	-2.27507	0.00553461	0.0415272
FAHD2P1	-1.87769	-0.438063	6.55454e-07	4.91295e-05
FAM103A2P	1.90938	-3.09517	4.515e-06	0.000224243
FAM163B	1.01737	-2.48041	0.00129031	0.0150395
FAM83A	-1.14283	5.80177	0.00157743	0.0173528
FAM87A	-1.28283	-1.43278	2.03697e-06	0.000117907
FAM9B	1.08272	-3.73884	0.000708335	0.00990797
FBXL21	-2.00518	-3.55377	0.000611782	0.0088618
FBXW12	-1.47059	-1.19808	2.1431e-05	0.000730491
FENDRR	1.33066	2.58505	1.51504e-05	0.000564785
FETUB	-1.71465	-3.1532	0.000201648	0.00397467
FGA	-2.10294	6.2985	2.12399e-06	0.000122057
FGB	-4.59864	5.66383	8.34112e-18	5.03742e-14
FGF13-AS1	1.11196	-3.37488	6.1516e-05	0.00163474
FGF23	-1.76712	-3.34613	0.000947382	0.0120934
FGF5	-1.03343	-0.594985	0.00145944	0.0164354
FGL1	-3.66747	4.59646	1.28155e-14	2.91424e-11
FIBIN	-1.03951	4.44616	3.55011e-06	0.000187121
FITM1	-1.59037	-0.349463	1.93456e-09	4.49551e-07
FKBP11	-1.00019	5.31794	3.72821e-08	4.82192e-06
FLJ16779	-1.04676	1.61676	0.000879934	0.0114816
FLJ22763	4.30407	-0.46296	1.38907e-06	8.89302e-05
FLJ41941	1.12041	-3.93164	0.0045976	0.0367669
FLJ43879	-1.75814	-1.08913	0.000310451	0.0054605
FN1	-1.34271	12.1167	1.43177e-08	2.26775e-06
FNDC1-IT1	-1.36937	-2.83046	6.04179e-07	4.5688e-05
FNDC9	1.08074	-3.09522	0.00176962	0.0189417
FOXC2-AS1	-1.17666	-2.57815	0.00277565	0.0259746
FOXI1	1.10496	-0.722437	0.00138294	0.0158031
FOXN1	1.04116	-2.24787	0.0019874	0.0205816
FRMD7	-1.01616	-3.71231	0.00506724	0.0392031
FST	-1.10619	3.35765	5.92395e-05	0.00159095
FSTL5	1.10514	0.503089	0.00532183	0.040429
FZD9	-2.68781	-0.654113	5.94865e-14	8.57771e-11
G0S2	-1.09267	4.9969	2.89727e-06	0.000155601
G6PC	2.95575	0.0416549	2.77976e-09	6.14559e-07
GABRB2	-1.02387	-0.235561	0.00049163	0.00754291
GABRG3	1.47162	-3.21786	0.000185717	0.00373499
GAL3ST2	1.59106	-1.48676	0.000139285	0.00302131
GAL3ST3	-1.53125	-3.24477	7.02939e-05	0.00179894
GAMT	-1.34729	4.41491	2.84752e-08	3.8576e-06
GAPDHP1	-1.02308	2.60672	0.00188047	0.0197645
GAS1	-1.38715	5.0111	6.21821e-08	7.32656e-06
GAST	2.23893	1.03134	0.00131044	0.0152038
GBA3	1.39425	1.22821	0.000307054	0.00542172
GC	1.38368	5.97234	0.000551705	0.00817298
GCAT	-1.41372	3.94354	1.64396e-10	5.81522e-08
GDF10	-1.15517	-0.0282482	9.90411e-05	0.00237251
GFI1B	1.03777	-1.30243	7.10042e-05	0.00181232
GHRL	1.1212	2.053	0.00060912	0.0088346
GIF	1.77153	-0.666875	2.29817e-05	0.000766122
GIP	2.26219	0.153477	0.000446198	0.00705671
GJB2	-1.05141	6.51986	4.73619e-07	3.72299e-05
GLIS1	-1.12756	0.0401813	5.18228e-06	0.000249992
GLRA2	1.69493	-3.45561	9.84974e-05	0.00236127
GLYATL2	1.70611	-0.905441	4.63183e-07	3.65556e-05
GMCL1P2	1.1857	-3.89323	0.00547495	0.0412217
GMNC	-1.38341	-2.06867	0.00186849	0.0196938
GNMT	-2.9604	2.29665	6.21314e-13	6.61923e-10
GP2	-3.82195	11.2781	2.22088e-09	5.03292e-07
GPA33	1.48355	3.21836	4.6298e-05	0.0013172
GPC5	1.06333	-0.829974	0.000575049	0.00844041
GPD1	1.08899	3.97712	0.000163516	0.0034091
GPHA2	-3.6698	1.74931	7.53773e-10	2.05104e-07
GPM6A	1.03694	1.89036	0.00150249	0.0167666
GPR1	-1.25617	1.10462	1.90222e-06	0.000111322
GPR15	1.3058	-1.66772	0.000756555	0.0103372
GREM2	1.37262	2.53691	0.000241824	0.00452334
GRID2	1.05735	-2.93207	0.00355929	0.0307583
GRIP2	1.24836	1.51547	0.000193146	0.00384214
GRPR	-1.53552	-0.737586	7.53571e-06	0.000333204
GS1-124K5.9	-1.05813	-3.97344	0.00417013	0.0343138
GSG1	-2.02515	-1.44744	8.58682e-07	6.07489e-05
GSTA2	-1.56858	2.80913	0.000481853	0.0074323
GSTA7P	-1.34799	-3.24623	0.00398308	0.0332363
GUCA1A	-1.50208	-1.32592	8.80389e-08	9.59866e-06
GUCA1C	-3.0375	0.233693	1.35413e-05	0.000521284
GUCA2A	-2.46406	0.778999	1.83068e-06	0.000108083
HAMP	-1.01039	1.55036	0.000174906	0.0035832
HAND1	2.9774	-0.385519	4.17907e-05	0.00121391
HAPLN1	-1.10689	1.43031	0.0010089	0.0126454
HBE1	1.70493	-3.49064	0.00018921	0.00378135
HHATL-AS1	-1.04198	-4.10268	0.00272727	0.0256358
HHIP-AS1	-1.22093	1.27532	1.53654e-09	3.79204e-07
HILS1	-1.90858	-2.37475	5.95555e-09	1.1153e-06
HMGA2	-1.0922	4.01152	0.00146317	0.0164716
HMGB1P38	1.91205	-4.15414	0.00185561	0.0195931
HMGCLL1	1.01651	1.09326	0.00207596	0.0211831
HMGCS2	2.17614	4.93985	1.06569e-06	7.19737e-05
HMX2	1.37297	-2.36585	0.00169116	0.0183004
HNRNPKP5	-1.06541	-4.03999	0.00571756	0.04242
HOTAIR	1.7379	0.0831475	0.000340123	0.00582785
HOXC10	1.36664	2.44895	0.00422206	0.0346337
HOXC12	4.32314	-1.49016	1.84071e-06	0.00010832
HPGD	1.13158	5.94411	2.09078e-05	0.00071959
HPN	-1.39425	4.44377	6.85699e-06	0.000308332
HPRT1P2	-4.75659	-3.99573	1.66056e-09	4.00497e-07
HS3ST3A1	-1.47858	1.37295	2.25137e-09	5.04751e-07
HSD3B2	6.37823	1.11303	1.69884e-14	3.38027e-11
HSD3BP2	1.78589	-4.07465	0.00437048	0.0354764
HSPA6	-1.71007	4.97686	2.62399e-05	0.000853291
HSPA7	-1.91106	3.71907	2.10198e-10	6.89884e-08
HSPB3	2.37702	-2.33792	2.77153e-06	0.000150828
IBSP	-1.07227	0.747465	0.00126619	0.0148427
IFITM5	-1.02753	-3.46114	0.00390847	0.0328228
IGF2	-2.32656	7.78839	5.67117e-11	2.59121e-08
IGFALS	-2.09162	2.94354	2.28156e-07	2.08774e-05
IGFBP2	-1.13689	7.37343	1.9303e-05	0.000679038
IGFL1	-1.88567	1.65531	0.000439222	0.00699153
IGFL2	-1.43266	3.8709	1.78299e-06	0.000105902
IGFL3	-1.79189	-0.192199	2.21913e-05	0.000748391
IGFN1	-1.38589	1.59946	8.17678e-06	0.000354654
IGHA2	1.07382	8.0027	0.00195765	0.0203645
IGHD3-22	1.64637	-4.15952	0.00476864	0.0376805
IGHE	1.38026	-0.725495	0.000789869	0.0106417
IGHG2	1.0885	7.8798	0.00177709	0.0189914
IGHG3	1.22938	7.39233	0.000341893	0.00583933
IGHG4	1.24074	8.18021	0.00471516	0.0374157
IGHJ1	1.43767	-2.75261	0.000302824	0.0053654
IGHJ3	1.11292	-0.398054	0.00152541	0.0169033
IGHV1-12	1.28363	-1.65108	0.000899492	0.0116787
IGHV1-14	1.47131	-2.72601	0.000115528	0.00264453
IGHV1-18	1.48141	4.71717	6.24038e-05	0.00165007
IGHV1-2	1.34097	3.45699	0.000452018	0.0071193
IGHV1-3	1.17411	0.0144642	0.00626581	0.0452742
IGHV1-67	1.32609	-1.1291	0.000447718	0.00707021
IGHV1-68	2.793	-2.61567	3.14739e-05	0.000983306
IGHV1OR15-3	2.0709	-4.03442	0.000128029	0.00285661
IGHV1OR15-9	1.43254	-1.09008	0.000288692	0.00518083
IGHV2-26	2.069	2.8804	4.05796e-06	0.000207366
IGHV3-11	1.12819	3.55228	0.000922982	0.0118723
IGHV3-16	1.4133	-3.63439	0.00189838	0.0199133
IGHV3-19	1.38678	-1.84724	0.000167619	0.00347191
IGHV3-20	1.47298	0.752025	0.000458292	0.00717658
IGHV3-21	1.03847	3.59167	0.00170716	0.0184167
IGHV3-22	1.43735	-3.18014	0.000204249	0.00401883
IGHV3-23	1.07238	5.56656	0.00263511	0.0250835
IGHV3-25	1.36563	-2.8961	0.000498931	0.00761821
IGHV3-30	1.46596	4.35656	0.000184567	0.0037189
IGHV3-35	1.01345	-1.40438	0.00387904	0.0326529
IGHV3-36	1.25212	-3.79952	0.00278651	0.0260685
IGHV3-38	1.51142	-1.93756	3.18611e-05	0.000990558
IGHV3-41	1.20641	-1.98411	0.000812471	0.0108452
IGHV3-42	1.13718	-3.22128	0.00130239	0.0151418
IGHV3-43	1.17101	1.70412	0.00441586	0.0357355
IGHV3-47	1.40281	-1.9388	6.09837e-05	0.00162575
IGHV3-48	1.62553	2.11784	1.07608e-05	0.000435084
IGHV3-49	1.04794	3.1133	0.00159465	0.0174939
IGHV3-50	3.84479	-2.9579	8.65568e-09	1.49762e-06
IGHV3-52	1.77592	-1.51893	1.62857e-05	0.000596563
IGHV3-54	1.40271	-3.91348	0.000863385	0.0113301
IGHV3-6	1.42385	-3.29506	0.000398938	0.00653113
IGHV3-60	1.3415	-2.29699	4.16914e-05	0.00121213
IGHV3-62	1.56601	-2.25827	0.000153553	0.00325251
IGHV3-63	1.16517	-1.72929	0.000872708	0.0114233
IGHV3-64	1.87101	1.48283	0.000133647	0.00293471
IGHV3-65	2.00193	-3.31703	2.93038e-05	0.000928273
IGHV3-71	1.15099	-1.64765	0.000738853	0.0101827
IGHV3-72	1.15352	2.21876	0.00136022	0.0156389
IGHV3-73	1.11963	2.06736	0.00250571	0.0242247
IGHV3-74	1.35962	3.97283	0.00010434	0.00246158
IGHV3-76	1.73621	-2.79606	3.94696e-05	0.0011624
IGHV3OR15-7	1.27541	-1.69916	0.000797664	0.0107285
IGHV3OR16-11	1.2553	-3.29659	0.00086938	0.0113946
IGHV3OR16-12	1.16047	-3.01576	0.00190529	0.0199661
IGHV3OR16-13	1.53067	-1.26736	0.000104941	0.00247107
IGHV3OR16-6	1.1951	-2.39223	0.00229489	0.0228072
IGHV3OR16-8	1.16088	-1.89454	0.0017219	0.0185322
IGHV3OR16-9	1.14326	-1.85123	0.00134252	0.0154632
IGHV4-28	1.05372	1.3751	0.00331098	0.029184
IGHV4-31	1.48957	2.76291	0.000141504	0.00305432
IGHV4-39	1.20717	5.02283	0.000771157	0.0104515
IGHV4-4	1.93669	1.22019	7.24136e-05	0.00184134
IGHV4OR15-8	2.04524	-3.38467	4.55161e-05	0.0012996
IGHV7-56	1.40494	-2.84942	0.000100606	0.00239895
IGHVIII-51-1	1.37713	-3.88051	0.0015357	0.0169817
IGKC	1.16814	9.83186	0.000116288	0.00265768
IGKV1-13	2.01642	-2.4242	1.89583e-05	0.000669874
IGKV1-17	1.61439	3.5267	2.60274e-05	0.000848115
IGKV1-27	1.44966	3.59256	0.000373097	0.00620311
IGKV1-33	1.5774	-1.92572	0.00031252	0.00548477
IGKV1-39	1.48527	-0.768096	0.000281449	0.00508525
IGKV1-5	1.18679	5.88598	0.000483308	0.00744753
IGKV1-6	1.05503	2.54381	0.00120275	0.014325
IGKV1-8	1.18856	0.847413	0.000502006	0.00765048
IGKV1-9	1.09429	3.35305	0.00152063	0.0168823
IGKV1D-13	1.73954	0.637463	0.000326665	0.00565816
IGKV1D-33	1.42436	-2.88676	0.00302336	0.0275556
IGKV1D-35	1.62843	-4.11591	0.000335608	0.00576913
IGKV1D-39	1.93881	-1.48914	2.03906e-05	0.000706371
IGKV1D-42	1.03437	-2.26365	0.00453829	0.0364667
IGKV1D-43	1.52123	-1.44843	0.00034058	0.00582842
IGKV1OR10-1	1.58618	-3.44752	0.000183253	0.00370181
IGKV1OR1-1	1.31213	-4.09727	0.00304863	0.0277312
IGKV1OR2-108	1.57383	0.311927	2.97658e-05	0.000939171
IGKV1OR2-11	1.19514	-3.48937	0.00284253	0.0264218
IGKV1OR2-118	1.12048	-3.88447	0.0024972	0.0242086
IGKV1OR22-1	1.44259	-2.02434	0.000798971	0.0107392
IGKV1OR22-5	1.26874	-2.99906	0.00242121	0.0236737
IGKV1OR2-6	1.74616	-1.20156	3.72873e-05	0.0011115
IGKV1OR2-9	3.02192	-3.23164	2.65766e-07	2.33727e-05
IGKV1OR9-2	1.33128	-3.88305	0.00695018	0.0484778
IGKV2-28	2.29041	-1.24912	6.8379e-06	0.000307909
IGKV2-30	1.25429	0.723452	0.000514643	0.00777237
IGKV2-40	2.47283	-4.02602	0.000265378	0.0048611
IGKV2D-28	2.16101	-2.63541	3.36057e-05	0.00102773
IGKV2D-30	1.42957	-2.32021	0.0037317	0.0317824
IGKV2D-40	1.62646	0.566418	0.000308612	0.0054381
IGKV2OR22-3	1.57023	-2.99564	0.00040232	0.00657593
IGKV2OR22-4	1.38413	-1.37871	0.000733269	0.0101365
IGKV3-15	1.33965	4.20271	3.55101e-05	0.00107156
IGKV3-7	1.11538	-0.0533597	0.0013005	0.015127
IGKV3D-15	1.3777	0.135053	8.39291e-05	0.00207783
IGKV3D-20	1.86056	2.28684	4.10505e-06	0.000208435
IGKV3D-7	1.23767	-3.3513	0.00428486	0.0349831
IGKV3OR2-268	4.39811	1.40143	6.19699e-14	8.57771e-11
IGKV3OR2-5	1.44319	-4.04591	0.006677	0.0471851
IGKV5-2	1.28195	-0.297792	0.00156344	0.0172347
IGKV6D-21	1.33364	-0.672688	0.00292114	0.0269635
IGLL5	1.25015	5.31536	0.00010184	0.00241799
IGLON5	-1.27849	0.538343	5.4658e-08	6.61632e-06
IGLV10-54	1.46262	2.49057	0.00156728	0.017265
IGLV1-36	1.15816	0.696708	0.00291002	0.0268921
IGLV1-41	1.93762	-0.75942	7.83355e-05	0.00196369
IGLV1-47	1.07182	3.77589	0.00109902	0.013459
IGLV1-50	1.07465	-1.56034	0.00371434	0.0316775
IGLV1-51	1.41243	4.92363	0.000133836	0.00293646
IGLV2-11	1.22381	4.41192	0.000309748	0.00545417
IGLV2-14	1.0145	5.32254	0.00232066	0.0229514
IGLV2-18	1.83308	1.56293	6.55573e-06	0.000300732
IGLV2-28	1.25515	-2.35716	0.000906854	0.0117313
IGLV2-33	1.62139	-2.99845	4.92752e-05	0.00137849
IGLV2-34	1.78168	-1.97085	1.4846e-05	0.0005567
IGLV2-5	1.53654	-2.77568	5.54791e-05	0.00150831
IGLV3-16	1.28829	-1.77139	0.000620122	0.00896966
IGLV3-19	1.14527	4.72487	0.00101089	0.0126604
IGLV3-21	1.27489	5.43338	0.000731067	0.0101192
IGLV3-25	1.39761	4.35634	8.60118e-05	0.00211613
IGLV3-30	1.85396	-4.07993	0.000355134	0.00597256
IGLV4-60	1.57367	1.70714	0.000807359	0.0107951
IGLV4-69	1.21851	3.32951	0.000698464	0.00981302
IGLV5-45	1.75163	1.79317	4.91487e-05	0.00137738
IGLV6-57	1.22921	3.97491	0.000876578	0.011456
IGLV7-46	1.21284	2.48447	0.000492736	0.0075526
IGLV9-49	1.92253	0.910078	9.46833e-06	0.000393517
IGLVI-70	1.76131	-1.82924	0.000263221	0.00483485
IL11	-1.28434	2.51004	1.84645e-05	0.000655336
IL13RA2	-2.66939	1.29339	7.59174e-12	6.21169e-09
IL20	2.04935	-3.09995	0.000211239	0.00411064
IL20RB	-1.74896	3.94496	2.69197e-06	0.000147507
IL20RB-AS1	-1.97093	-3.76168	0.00010613	0.00248932
IL36B	1.9155	-2.11012	0.00197648	0.0204962
INSL5	-2.47857	-3.67367	4.24113e-05	0.00122837
INSL6	-1.40975	-3.53207	0.00251229	0.0242735
IRX4	1.74186	-2.47898	0.00119009	0.0142488
ISM2	-1.04774	-2.68412	0.00152688	0.0169136
ISX	3.16117	-0.0793377	6.7974e-07	5.05473e-05
ITGA11	-1.04589	6.49466	2.17179e-05	0.000737113
ITIH4	-2.11147	1.02295	2.61241e-11	1.54016e-08
ITLN2	1.90846	-1.08363	0.00354893	0.0307021
IZUMO1R	-1.33847	-3.36786	0.000340556	0.00582842
JCHAIN	1.33132	7.79167	0.00011527	0.002642
KANK4	-1.39261	3.26197	6.25161e-08	7.32656e-06
KB-1247B1.1	2.01975	-3.70054	1.81853e-05	0.000648318
KCNG2	-1.48005	-2.0347	5.67309e-08	6.80256e-06
KCNJ12	-1.02598	1.15487	6.00715e-06	0.000280005
KCNJ13	2.09434	-2.00557	8.45401e-08	9.28075e-06
KCNJ18	-2.28995	-3.61351	0.000314605	0.00550316
KCNJ5	-1.29432	3.48277	2.87112e-05	0.000912227
KCNMB1	1.02278	3.04075	0.00024855	0.00460584
KEL	1.22363	0.0262941	0.000234235	0.00441771
KIAA1549L	-1.03882	3.91493	3.68019e-07	3.02745e-05
KIRREL2	-1.01991	3.22641	0.00587117	0.0432746
KLB	-1.76946	0.598003	9.50807e-07	6.55193e-05
KLHL23	1.06857	4.2328	1.90903e-10	6.46551e-08
KLK1	-3.05311	7.72522	4.60897e-11	2.19002e-08
KLK12	-2.24226	1.69948	0.000425757	0.00683268
KLK2	-1.674	-0.0205797	0.00280256	0.0261725
KLK4	-1.37823	-0.241089	2.89414e-05	0.000918622
KLKP1	-1.49966	-2.77762	4.11882e-05	0.0011997
KLRG2	-2.37816	-2.17826	6.82939e-08	7.84912e-06
KNCN	-2.78317	-3.6497	2.69935e-05	0.000870685
KRT14	-1.85789	3.69495	6.64581e-05	0.00173139
KRT16	-1.25881	6.50831	0.000176022	0.0035945
KRT16P6	-2.36707	-2.27131	1.73802e-06	0.000103812
KRT17P4	1.89375	-2.81501	0.00045228	0.0071193
KRT17P7	2.01607	-4.07168	0.00443295	0.0358374
KRT222	1.07743	-0.396359	0.000165803	0.00344313
KRT6C	-1.11132	-0.262644	0.00668546	0.0472344
KRT78	-1.18299	-1.53552	0.000636819	0.00914469
KRTAP1-1	-1.40963	-3.52351	0.000969309	0.0122699
LA16c-312E8.4	-1.31178	-0.884452	0.000766313	0.0104032
LAMA1	-1.4812	2.28249	1.48133e-13	1.81383e-10
LCN1	-1.62283	-2.70005	1.63401e-07	1.59332e-05
LCN15	2.44314	-3.33432	3.15884e-05	0.000984963
LCN8	2.14609	-2.85956	0.00171271	0.0184587
LCT	2.5261	0.297158	1.48755e-05	0.000557149
LDB3	1.58679	1.52807	1.86158e-07	1.75861e-05
LDLRAD4-AS1	1.21448	-3.28493	0.00196851	0.0204402
LGI1	1.9606	-0.784191	7.25225e-07	5.29547e-05
LHB	-1.35653	-0.52133	8.93373e-07	6.23716e-05
LHX1	2.00274	-0.541691	0.000179186	0.00363811
LINC00051	5.90591	-1.35481	2.12724e-08	3.0783e-06
LINC00162	-2.21598	-0.949352	1.63179e-06	9.82038e-05
LINC00165	-1.4375	-3.18536	0.000402445	0.00657593
LINC00316	-1.10435	-3.37981	0.00299319	0.0273796
LINC00348	1.44048	-3.54334	0.00600515	0.0438587
LINC00355	2.34766	-4.09262	0.000776766	0.0105013
LINC00393	-2.99764	-2.14386	4.86592e-05	0.00136607
LINC00431	-1.69386	-0.721803	1.40748e-05	0.00053407
LINC00483	1.0959	1.74806	0.00682011	0.0478703
LINC00536	-1.36889	-4.06975	0.000373933	0.00620999
LINC00551	1.28409	-3.43265	0.00676516	0.047639
LINC00601	-1.04715	-3.90894	0.00423944	0.0347226
LINC00615	1.50817	-4.10516	0.00225598	0.0225156
LINC00616	1.48496	-2.00988	0.000755693	0.0103371
LINC00626	-1.67038	-3.45711	3.67523e-06	0.000192442
LINC00632	-1.24116	-1.80898	1.64417e-09	3.99571e-07
LINC00661	1.41315	-0.369399	0.00143225	0.0162094
LINC00668	-1.84915	0.809172	0.0032778	0.0290189
LINC00671	-1.15481	0.867303	0.0058213	0.0430692
LINC00675	1.07252	2.15235	0.00584266	0.0431471
LINC00682	1.93663	-3.68458	0.00177065	0.0189417
LINC00922	-1.18212	-0.272736	5.53073e-06	0.000261864
LINC00923	-1.34186	-1.16677	0.000137417	0.00299029
LINC00939	1.14095	-0.65429	0.000209099	0.0040915
LINC00940	-1.37133	-2.22678	0.000541351	0.00805605
LINC00967	-1.7421	-4.06979	0.00197794	0.0205046
LINC00973	-1.67872	-0.499473	9.75293e-05	0.00234512
LINC01050	-1.22014	-1.2483	3.41254e-05	0.00104163
LINC01079	-1.99568	-2.97192	0.00050358	0.00766532
LINC01115	1.86254	-3.19032	0.000691979	0.0097348
LINC01142	-1.09493	-3.87099	0.00104222	0.0129432
LINC01169	2.33711	-1.76013	2.5647e-07	2.27137e-05
LINC01224	1.10413	-0.812433	0.00230888	0.0228847
LINC01251	-3.12073	-1.91551	7.36164e-14	9.76521e-11
LINC01322	-2.30842	-1.36436	0.000560117	0.00825937
LINC01338	-1.83845	-3.3408	9.21197e-07	6.38938e-05
LINC01411	1.12005	-2.64344	0.00023371	0.00441239
LINC01413	-2.72216	-3.24333	4.8688e-05	0.00136607
LINC01419	3.36246	-3.5797	4.78051e-05	0.00135042
LINC01423	-1.34625	-3.83497	4.94278e-05	0.00138034
LINC01429	-1.58078	-2.26003	1.23003e-06	8.15819e-05
LINC01502	1.78771	-2.91098	0.00266912	0.0252953
LINC01522	-1.44852	-2.66941	0.000385953	0.00635326
LINC01524	-1.0037	-3.32643	0.00641463	0.0459622
LINC01529	-1.28637	-2.8182	1.38788e-05	0.000527893
LINC01561	-1.05439	0.15114	9.83254e-05	0.00235892
LINC01564	1.23658	-2.46196	0.000423277	0.00680922
LINC01571	-2.86787	-2.78702	2.30345e-07	2.08925e-05
LINC01579	1.68863	-1.97634	2.52131e-05	0.000828362
LINC01583	-1.25715	-3.49132	0.00109916	0.013459
LINC01602	2.42301	-2.1951	0.000504996	0.00767402
LINC01605	-1.57528	0.292732	8.13779e-10	2.19555e-07
LINC01606	-1.79617	-3.24281	0.00209015	0.0212867
LINC01611	-1.2559	-4.08122	0.00303002	0.0276084
LINC01614	-1.36885	2.08922	6.42482e-07	4.83547e-05
LINC01624	-2.2541	0.0396464	1.39953e-09	3.5083e-07
LINC01625	-2.50628	-2.25488	6.94789e-10	1.94029e-07
LKAAEAR1	-1.28187	-3.47907	0.000175913	0.0035945
LL0XNC01-16G2.1	1.35789	-3.84401	0.00551285	0.0414238
LL22NC03-63E9.3	1.53519	-3.73757	0.00559273	0.0417566
LOR	1.44312	-3.38629	0.00688172	0.0481508
LOXL2	-1.37791	6.84639	1.21203e-10	4.59361e-08
LPAR3	-1.10127	0.586777	0.000512884	0.00775318
LRP2	1.86437	-0.886552	1.99254e-05	0.000695554
LRRC15	-1.96105	5.38572	1.87749e-10	6.42709e-08
LRRC19	1.79163	1.61248	5.33093e-07	4.11931e-05
LRRC23	-1.02195	3.42028	5.66573e-09	1.0673e-06
LRRC31	1.21479	2.18739	0.00179002	0.0190911
LRRC46	-1.01563	0.794531	9.39303e-07	6.48669e-05
LRRC4B	-1.55194	1.64307	1.60434e-07	1.57641e-05
LRRC53	-2.04622	-3.28622	0.00167363	0.0181973
LRRC74B	-3.16858	-2.21124	4.04021e-09	8.14077e-07
LRRC9	-1.57338	-2.23793	7.38643e-05	0.00186927
LSMEM2	-1.17022	-2.46534	8.01587e-05	0.00200152
LY6D	-1.39145	5.15232	0.00349598	0.0303927
LYPD3	-1.18484	4.20434	0.000225905	0.00430654
MAGEA1	-3.32536	-3.01275	0.000113014	0.00260341
MAGEA10	2.42813	-3.02036	0.000211006	0.00410861
MAGEA12	3.81644	-2.3049	2.40727e-07	2.15275e-05
MAGEA3	3.70806	-1.0713	0.000293981	0.00524618
MAGEA4	3.36213	-1.13301	0.00352921	0.0306063
MAGEB2	2.649	-3.53173	0.000805544	0.0107844
MAGEC2	2.81974	-2.46974	0.00263536	0.0250835
MALRD1	1.74315	0.313738	1.457e-05	0.000547641
MAP3K19	-2.42356	-1.27212	6.35141e-10	1.82165e-07
MAPK4	1.33643	1.54908	4.63599e-05	0.00131778
MASP1	1.35143	2.03386	9.18552e-05	0.002234
MAT1A	-1.67186	1.948	2.38295e-06	0.000134035
MATN4	-1.47572	0.067535	0.000107526	0.00250674
MB	-1.33548	1.62571	0.000106869	0.00249984
MBD3L1	-1.98832	-3.7236	8.91033e-05	0.00217705
MC2R	3.34804	-0.396398	4.01147e-09	8.13434e-07
MEP1A	2.14506	2.9421	0.000246635	0.00458637
MEP1B	3.7122	1.04901	9.56921e-11	3.90571e-08
METTL11B	-1.60095	-1.18089	5.02395e-06	0.000246065
MFAP2	-1.00077	5.7527	2.72968e-07	2.3679e-05
MFI2	-1.3659	6.51478	8.61033e-09	1.49762e-06
MGAM	1.98328	1.84799	1.07175e-10	4.21238e-08
MGAM2	1.49572	4.38504	5.20084e-06	0.000250112
MGARP	1.17432	-0.99821	0.000442976	0.00703371
MIOX	-1.09534	0.546901	0.000482628	0.00744066
MIR202HG	2.51347	-2.14662	7.98111e-06	0.00034902
MIR208B	-2.16844	-3.93422	0.000431553	0.00690052
MIR217HG	-3.01614	0.329965	2.26312e-07	2.08233e-05
MKRN4P	1.46234	-3.81043	0.00175169	0.0187893
MLK7-AS1	1.30137	1.91902	0.000549959	0.00815867
MLN	5.24611	-0.527754	1.31337e-09	3.37196e-07
MLNR	1.6025	-3.3115	6.87603e-05	0.00177108
MMP11	-1.17557	9.27839	5.25958e-05	0.00144783
MMP13	-1.89383	2.55975	2.37933e-07	2.13376e-05
MMP2	-1.03325	9.64542	6.02913e-07	4.5688e-05
MMP3	1.44282	3.49999	0.000582334	0.00853947
MMP8	-1.81295	-0.65542	6.02206e-07	4.5688e-05
MOBP	-1.10022	-2.47937	0.000461946	0.00721614
MOGAT2	1.52756	1.82685	7.65898e-05	0.00192905
MOXD2P	1.23816	-3.91785	0.00663834	0.0470058
MRAP	1.47894	-2.13883	0.00364885	0.0313197
MRLN	1.24498	-0.219497	0.00158005	0.017371
MROH5	-1.63872	-2.03227	9.11279e-06	0.000382972
MROH9	-1.38554	-3.27942	0.00048698	0.00748599
MS4A10	3.95907	-0.774876	2.30267e-07	2.08925e-05
MS4A15	-1.57575	-2.97367	3.81905e-05	0.00113101
MS4A18	3.22441	-3.12007	0.000207927	0.00407575
MT1G	-1.39544	5.52985	0.000132923	0.00292651
MT4	5.82781	-3.14533	5.5131e-06	0.000261573
MTCO2P22	-2.00996	-0.518519	8.40012e-06	0.000360515
MTCO3P12	-3.38332	4.8512	2.84521e-11	1.6175e-08
MTCO3P22	1.38718	-3.21832	0.000868875	0.0113927
MTND4P24	1.43432	-1.21802	0.00175653	0.0188286
MTRNR2L12	1.29688	0.949054	4.38875e-05	0.00125988
MTRNR2L8	-1.0756	-0.463371	2.89644e-06	0.000155601
MTTP	3.78	1.93899	4.59539e-10	1.39332e-07
MUC12	-1.0145	2.22271	0.000305691	0.00540366
MUC17	1.37351	6.18518	0.0017026	0.0183867
MUC19	1.18537	-2.98737	0.00663512	0.0469935
MUC3A	1.01311	7.11549	0.00049581	0.00758875
MUCL1	2.44537	-0.72964	0.000444774	0.0070482
MYH1	-1.71403	-1.92365	4.50156e-08	5.57633e-06
MYH11	2.1307	8.96931	3.54919e-08	4.64988e-06
MYH16	-1.69302	2.00721	1.73945e-07	1.66298e-05
MYH7	-2.49186	0.508326	2.55947e-08	3.58718e-06
MYH8	-1.14405	-3.13708	2.47832e-06	0.000137937
MYHAS	-1.04273	-2.67491	0.000117629	0.00267488
MYL1	-2.32188	-4.03614	0.00213828	0.0216695
MYL2	-2.40825	-2.09458	2.7975e-07	2.40178e-05
MYLK2	-1.49118	0.95784	2.16251e-05	0.000735531
MYO16-AS1	-1.6998	-1.71657	0.00118055	0.0141773
MYO1A	1.22281	4.41533	0.000445637	0.00705134
MYO7B	1.04778	5.36007	0.000496617	0.00759487
MYOC	1.64121	-1.26115	0.000375849	0.00623529
MYOCD	1.75805	2.09008	1.84223e-07	1.75073e-05
NANOGP1	-1.42388	-3.73715	0.000501666	0.00764897
NANOS3	-1.36079	-0.126895	1.09826e-07	1.15394e-05
NAV2-AS2	-1.69174	-3.79348	3.69305e-06	0.000192727
NCAN	-2.48831	-1.44434	7.43628e-08	8.45505e-06
NDST4	1.59768	-3.29896	0.00242472	0.0237007
NEB	1.50884	3.58286	1.55612e-06	9.52706e-05
NELL1	-2.68869	-1.25097	5.07343e-06	0.000246969
NETO1	-1.36549	-0.0568952	1.56501e-05	0.000579347
NEU4	1.06418	-0.132368	0.00721268	0.0497019
NEURL1-AS1	-1.41217	-3.57425	0.00370106	0.0316238
NEUROG3	2.0804	-1.98837	5.22734e-06	0.000251007
NFE4	-3.38054	0.211924	4.45796e-15	1.09172e-11
NHLH2	-1.37308	-2.07681	0.00034791	0.00588838
NIPAL4	1.12964	0.622598	0.00150704	0.0167751
NKAIN4	-1.02159	1.55065	0.000549501	0.00815867
NKD2	-1.00334	3.79396	1.67655e-07	1.61741e-05
NKX2-8	-1.49434	-1.78761	0.00630559	0.0454482
NOG	-1.02205	1.2558	1.71303e-05	0.000616227
NOX5	-1.80139	0.321172	2.8207e-09	6.19308e-07
NPBWR1	-1.27989	-0.34268	0.00483932	0.0379844
NPFFR2	1.36875	-1.83412	0.000633003	0.00912281
NPHS1	-1.40915	1.77467	0.000251917	0.0046601
NPIPA7	-3.62102	-4.02754	3.55407e-07	2.93889e-05
NPY6R	2.23333	-1.34168	3.8731e-08	4.91252e-06
NR5A1	5.4873	-0.517933	4.193e-10	1.30871e-07
NTN1	1.06166	4.21306	6.18659e-05	0.00164177
NTNG1	-1.28976	0.6643	6.81593e-06	0.00030779
NTRK1	2.13769	1.72952	2.61518e-08	3.61986e-06
NTS	3.41954	3.26951	6.25966e-08	7.32656e-06
NUP210L	-1.45478	-1.78262	1.31203e-05	0.000509389
NXPH1	2.05042	-2.41005	2.05785e-05	0.00071056
OBP2A	-1.67519	-1.78969	2.59049e-08	3.60135e-06
OBP2B	-1.9288	-1.20905	0.000665404	0.00943599
OLFM4	1.13561	10.526	0.00180451	0.0191884
OLIG1	-1.35196	-1.70587	0.000261032	0.00480082
OLIG2	-3.3201	-2.60979	9.98749e-11	4.02483e-08
OPRK1	-2.27048	-2.03585	5.18026e-06	0.000249992
OR1N2	-2.84004	-2.35441	0.0020358	0.0209279
OR2L13	-1.42465	-3.37215	0.00256082	0.0245858
OTC	1.4313	0.98763	0.0030349	0.027637
OTOP3	2.12186	0.107008	0.000128299	0.00285947
OXT	-1.62983	-2.41528	1.04235e-08	1.7374e-06
P2RX1	-1.77367	3.04806	4.10549e-09	8.16889e-07
PAEP	-2.94286	2.88209	2.95459e-09	6.44263e-07
PAGE2B	-2.15464	-3.01069	3.4711e-05	0.00105646
PAIP2B	-1.18537	3.34321	8.4025e-06	0.000360515
PARD6G-AS1	-1.34047	0.743343	1.78558e-08	2.69411e-06
PAX4	1.29248	-1.62254	0.000502568	0.00765538
PAX7	3.13645	0.135095	0.000215609	0.00417527
PCA3	-1.92201	-3.45526	0.00163301	0.017847
PCDH20	1.54147	-2.1954	9.41203e-06	0.000392715
PCK1	1.25143	3.49141	0.00231307	0.0229047
PCP4	1.13675	1.76455	0.00119593	0.0142767
PCP4L1	1.2767	-0.22651	0.00177479	0.0189732
PCSK1N	-1.12746	5.51355	0.00262468	0.025058
PDIA2	-3.82929	6.99173	6.44541e-13	6.61923e-10
PEBP4	-1.50735	-0.846148	4.79118e-09	9.30072e-07
PENK	1.46929	2.45115	0.00179149	0.0190945
PEX5L	-1.4185	-0.13961	4.52285e-05	0.00129254
PGA5	-1.75698	-2.25435	0.00147902	0.0165855
PGM5	1.45589	4.02352	7.06555e-07	5.1949e-05
PGM5-AS1	1.40571	-3.05848	8.60802e-05	0.00211618
PGPEP1L	-1.57082	-2.9001	0.00111793	0.0136571
PHOX2A	2.79959	-1.00895	1.75491e-06	0.000104624
PHOX2B	1.52432	-2.02182	0.0015715	0.0172996
PIGR	1.17225	9.29674	0.00014362	0.00308521
PIH1D3	-1.87923	-3.61432	0.000181952	0.00368488
PIP5K1B	1.02497	4.02007	2.11082e-05	0.000724171
PITX3	-1.36169	-3.47395	2.41652e-06	0.000134969
PIWIL1	1.71872	0.526478	8.29918e-05	0.00205934
PLA2G12B	2.45555	-2.30115	9.06666e-05	0.00220846
PLA2G1B	-3.8777	9.77374	7.19179e-09	1.31193e-06
PLA2G2A	-2.39557	7.39515	1.14314e-05	0.000457197
PLA2G2D	1.26691	1.5349	0.000764477	0.0103875
PLA2G3	2.09937	-0.856304	1.86324e-05	0.00066056
PLA2G4E	1.19751	-2.15332	0.000116655	0.00266225
PLAU	-1.03228	7.83874	4.43463e-06	0.000220595
PLD5	-1.18866	-0.667842	0.000643583	0.00921687
PLPP4	-1.32629	3.83226	1.21927e-07	1.25216e-05
PM20D1	-2.75862	1.96856	2.13629e-11	1.3079e-08
PNLIP	-4.66071	13.0245	3.25458e-09	6.81663e-07
PNLIPRP1	-2.911	7.93967	8.44786e-06	0.000361487
PNLIPRP2	-3.6669	8.8233	2.34528e-07	2.11513e-05
PNMT	1.01761	0.605505	0.00435893	0.0354354
PODNL1	-1.19979	3.88091	2.42433e-09	5.39728e-07
POMC	-1.14789	0.227213	3.35827e-06	0.00017819
PON1	-1.38604	0.621313	0.000891194	0.0116041
POSTN	-1.10774	9.0623	2.89833e-06	0.000155601
POU3F3	-1.46056	-3.3834	0.00723886	0.0498284
PPBP	4.80603	3.47245	3.98131e-11	1.94998e-08
PPEF1	-1.20339	1.04752	2.69331e-08	3.68001e-06
PPFIA4	-1.24973	1.57126	1.68127e-06	0.000100611
PPP1R12B	1.19744	6.37236	1.32392e-08	2.11801e-06
PPP1R17	1.6011	-3.8427	0.000662467	0.0094132
PRAMENP	1.30952	-1.9371	0.00587476	0.0432746
PRB1	-4.31516	-1.37716	9.05594e-11	3.74422e-08
PRB2	-3.0432	-0.973347	5.68376e-08	6.80256e-06
PRDX4	-1.06924	6.61965	1.11653e-10	4.33487e-08
PRICKLE2-AS3	-1.33762	-3.74929	0.000144953	0.00310078
PRIMA1	1.03713	1.82563	0.00186021	0.0196224
PRLHR	1.2231	-1.08935	0.00398758	0.03325
PRMT8	-1.23969	-2.34819	0.00126281	0.0148186
PROL1	3.63541	-4.14938	9.52468e-05	0.00230241
PRR35	-3.13119	-3.09835	3.9615e-09	8.08451e-07
PRR9	4.36218	-3.05453	2.17616e-06	0.000124829
PRSS1	-4.29792	12.9391	8.62579e-11	3.6133e-08
PRSS2	-3.16163	12.7425	4.65561e-08	5.7448e-06
PRSS3	-3.27633	8.39783	8.01425e-17	3.18927e-13
PRSS33	2.08649	1.82117	9.52431e-06	0.000394813
PRSS3P1	-2.84099	1.89679	6.81083e-06	0.00030779
PRSS3P4	-2.95911	-2.65	1.26967e-06	8.29118e-05
PRSS41	2.97313	-0.817458	4.96319e-08	6.1007e-06
PRSS56	-1.62067	-4.12555	1.14587e-05	0.000457714
PSMA8	1.11189	-3.78141	0.00149335	0.0166933
PTCD2P2	3.752	-3.58519	1.69362e-05	0.0006141
PTCHD1	-1.00988	-0.0932663	0.00231171	0.0228985
PTCHD3P2	1.08908	-1.53274	0.00127833	0.0149442
PTF1A	-2.54042	1.44077	6.71623e-05	0.0017404
PTGER1	-1.0453	-0.264428	5.41739e-05	0.00147788
PTHLH	-1.0695	3.03234	1.32603e-05	0.000511772
QRFPR	-1.55147	-3.13683	0.000455225	0.0071568
RAC3	-1.0088	2.37905	3.15403e-09	6.69412e-07
RADIL	-1.21535	1.1691	1.05454e-08	1.74856e-06
RALYL	1.15574	0.608641	0.00066456	0.00942823
RARRES2	-1.30643	7.14329	3.18732e-16	1.0422e-12
RBFOX3	1.59222	0.217064	1.2215e-05	0.000482477
RBP2	3.49866	2.39103	3.38849e-09	7.00493e-07
RBPJL	-3.80668	4.61558	2.03813e-09	4.66804e-07
RCC2P6	1.04859	-2.82465	0.000127757	0.00285423
RCN3	-1.07366	6.13201	6.62632e-12	5.7015e-09
RDH16	-1.0691	0.00670749	0.0001072	0.0025039
RDH8	-1.08687	-3.61284	0.00664467	0.0470402
REG1A	-1.9221	11.5559	0.000193839	0.0038497
REG1CP	-2.0218	4.20872	0.00308007	0.0279445
RELN	1.23393	3.34092	0.000224962	0.00429112
REP15	1.11436	0.245833	0.00465547	0.0370529
RETNLB	4.1655	0.400072	3.15043e-05	0.000983306
RFPL1	-3.37112	-3.73758	7.62631e-08	8.58881e-06
RFX8	-1.20359	0.290277	2.06301e-07	1.93171e-05
RGMA	1.07778	4.38702	0.000531769	0.00797571
RHAG	1.07171	-3.73679	0.00335228	0.0294734
RHOXF1P1	-1.62995	-1.09661	0.000891601	0.0116047
RIMS1	1.87595	-0.452728	1.65047e-05	0.000601882
RLBP1	-1.98554	-2.63878	2.85711e-06	0.000154658
RMST	1.54126	0.724454	3.59108e-05	0.00107819
RN7SL180P	-1.03345	-4.10099	0.00316668	0.0284704
RN7SL186P	-2.33461	-0.960775	6.14921e-05	0.00163474
RN7SL233P	-1.08835	-3.98518	0.00567717	0.0422088
RN7SL386P	-2.98625	-2.08943	8.70013e-07	6.12781e-05
RNA5SP111	1.188	-1.82135	0.000164951	0.00343453
RNA5SP174	-1.957	-4.01185	0.00402119	0.0334535
RNFT1P3	1.1892	-3.8352	0.000216274	0.00418441
RNU6-1022P	-3.13514	-3.1226	7.82798e-07	5.63827e-05
RNU6-26P	-1.08133	-2.89485	0.000257208	0.00474145
RNU6-403P	-1.67014	-1.76008	7.13396e-10	1.96539e-07
RNU6-776P	-2.71203	-1.97167	7.3439e-06	0.000326537
ROPN1L	-1.84853	-1.2058	1.20076e-10	4.59361e-08
RP11-1000B6.7	-1.02609	-3.76668	0.00348248	0.0303108
RP11-100E13.1	-1.19833	-1.91461	7.63486e-08	8.58881e-06
RP11-1018N14.2	-2.74631	-3.98796	1.15605e-05	0.000460626
RP11-104J23.1	1.37145	-3.71667	0.00136404	0.0156602
RP11-1055B8.2	-1.2197	-3.56909	0.000495341	0.00758522
RP11-1070N10.5	-1.7715	-4.10178	0.00127398	0.0149167
RP11-1090M7.1	1.54078	-3.61282	5.97504e-05	0.00159984
RP11-109M17.2	-2.18546	-2.71272	0.00536392	0.0406682
RP11-114B7.6	-1.07777	-3.9244	0.00115925	0.0140061
RP11-114O18.1	3.59044	-3.77359	4.09674e-05	0.00119765
RP11-1151B14.4	-1.18211	-3.63202	0.000109731	0.00254317
RP11-1151B14.5	-2.00163	-4.1445	2.13943e-08	3.08194e-06
RP11-1166P10.8	1.26362	-1.68874	0.000381734	0.00632088
RP11-116D2.1	2.7802	-3.73642	0.000416763	0.00673848
RP11-1182P23.5	-1.28746	-3.75235	0.00207074	0.0211709
RP11-1191J2.2	-1.43922	-2.81898	0.00114873	0.0139109
RP11-1260E13.4	-1.47432	0.890517	2.41099e-08	3.3963e-06
RP11-126K15.1	-1.75746	-4.04689	0.00129582	0.0150836
RP11-128M1.1	-2.34029	-1.05247	3.75295e-11	1.90257e-08
RP11-1336O20.2	2.62397	-2.92415	4.07642e-06	0.000207803
RP11-138I18.2	1.43096	-2.83835	0.00653526	0.0465243
RP11-139I14.2	-1.61694	-3.80384	1.88764e-06	0.000110672
RP11-139K1.2	-1.2132	-2.18834	0.00029225	0.00522407
RP11-13P5.2	-1.00517	-0.554717	1.00824e-05	0.000414173
RP11-141J13.3	1.68731	-3.89495	0.00378204	0.032098
RP11-141M3.6	1.39887	-1.28191	4.24821e-06	0.000213179
RP11-1430O6.1	-2.56581	-3.13587	2.07732e-07	1.93701e-05
RP11-143E21.3	1.85076	-3.57052	0.00229659	0.0228126
RP11-14D22.1	-1.57111	-3.33673	1.23696e-07	1.26624e-05
RP11-154H12.2	-1.06164	-3.62807	0.0023846	0.0234145
RP11-156K13.1	-1.09854	-2.52086	0.000277709	0.00503769
RP11-166A12.1	-1.08847	-3.94871	0.00601936	0.0439423
RP11-167N24.6	2.48215	-3.95755	0.000317587	0.00553207
RP11-168L22.2	1.15679	-3.45072	0.000174418	0.00357552
RP11-169F17.1	-3.05462	-0.101192	4.18864e-06	0.000210996
RP11-170L3.7	1.635	-2.06546	0.000128351	0.00285947
RP11-178F10.2	-1.44394	-4.01623	0.00105137	0.0130238
RP11-185E8.1	-1.56365	-3.27825	4.82753e-05	0.00135888
RP11-191N8.2	-1.41991	-2.19434	9.79023e-07	6.70283e-05
RP11-19E11.1	-1.29834	-1.75523	0.00561713	0.0418505
RP11-1H8.5	-1.12771	-3.01	0.000415976	0.00673602
RP11-212I21.3	-1.00332	-3.36449	0.000469109	0.00730297
RP11-212I21.5	-1.17726	-2.99606	0.00109782	0.0134579
RP11-218E20.3	-1.28833	-2.08424	8.99744e-07	6.26789e-05
RP11-218E20.5	-1.00347	-3.71077	0.00129892	0.0151142
RP11-220C2.1	1.54377	-4.10131	0.000105813	0.00248609
RP11-229P13.19	-1.19676	-1.88315	0.000216811	0.00418834
RP11-238F2.1	1.79245	-3.887	0.000434636	0.0069324
RP11-240E2.2	-1.42367	-4.04988	0.00612703	0.0445038
RP11-245P10.4	-1.49637	-1.65455	4.36628e-07	3.47512e-05
RP11-255H23.5	1.03384	-3.82907	0.000559212	0.00825937
RP11-259K5.1	-1.63781	-3.91839	8.76348e-05	0.00214611
RP11-25L3.1	-1.96835	-3.58267	2.21362e-05	0.000747326
RP11-25L3.3	-2.21248	-2.65111	7.3755e-07	5.36087e-05
RP11-264E20.2	-1.24267	-3.92034	6.29957e-05	0.00166021
RP11-268G12.3	-1.34184	-3.60646	0.0053045	0.0403619
RP11-274H2.2	-1.07851	-2.80066	2.25288e-05	0.000754976
RP11-274H2.3	-1.02106	-2.50964	1.80964e-06	0.000107285
RP11-274H2.5	-1.0071	-0.461619	7.74649e-08	8.68371e-06
RP11-278H7.5	-1.64539	-3.99467	0.00370121	0.0316238
RP11-280K24.4	1.62345	-3.03886	0.000460511	0.0072008
RP11-281A20.2	-2.0838	-3.56387	1.40922e-06	8.91925e-05
RP11-281P11.1	-1.5028	-4.04051	0.00382199	0.0323351
RP11-295P22.2	1.44096	-2.1066	0.00012719	0.00284355
RP11-297C4.1	1.14415	-3.45646	0.00504511	0.0390794
RP11-308N19.1	-1.16898	-3.13721	0.000138259	0.00300442
RP11-309J13.1	-1.74117	-3.49908	0.00130995	0.0152038
RP11-30J20.1	-1.12531	-3.07358	0.00468304	0.0372444
RP11-310H4.6	1.28089	-3.25144	0.00610989	0.0443995
RP11-310P5.1	1.0538	-3.25699	0.00674427	0.0475431
RP11-311H10.4	1.11816	-4.1622	0.0018	0.0191719
RP11-313M3.1	-1.0253	-3.43079	0.000243783	0.00454395
RP11-320G24.1	1.41471	-0.765838	6.62891e-05	0.00173124
RP11-320N7.2	-2.58107	1.16402	7.86162e-07	5.64972e-05
RP11-321C24.4	-1.1436	-4.03835	0.000425872	0.00683268
RP11-321G12.1	-1.62699	-0.161269	2.33705e-06	0.000132388
RP11-324L17.1	-1.29419	-2.71567	1.05673e-05	0.000430755
RP11-331F4.4	-3.40103	5.48848	6.37125e-09	1.18617e-06
RP11-331F9.4	-1.19933	-3.23298	2.02511e-05	0.000703836
RP11-335K5.3	1.0538	-4.15528	0.00150641	0.0167751
RP11-349K16.1	2.09572	-3.01	0.000841812	0.0111481
RP11-351O2.2	1.69789	-2.34933	0.00554226	0.0415615
RP11-352E6.2	1.19976	-2.45191	0.00216851	0.0218644
RP11-353N14.1	-1.49892	-3.80155	0.00103446	0.0128745
RP11-354K4.2	-2.49534	-3.10169	7.99027e-07	5.72924e-05
RP11-362K2.2	-1.03411	-3.56448	0.000271175	0.00494168
RP11-367F23.1	1.26923	-3.35204	0.00177054	0.0189417
RP11-367F23.2	-1.06402	-3.65709	0.00470444	0.0373752
RP11-372E1.4	-1.92134	-4.03219	0.00110334	0.0135037
RP11-380J14.1	-1.37555	-1.01698	0.000471844	0.0073312
RP11-392O17.1	-2.69533	-0.359273	9.71582e-09	1.63555e-06
RP11-395L14.13	-1.03108	-3.97471	0.00196088	0.0203808
RP11-396O20.1	-1.23373	-3.83296	0.000777469	0.0105013
RP11-400N13.3	-1.50983	0.705528	3.08214e-07	2.60966e-05
RP11-401O9.3	-1.19037	-2.11688	1.46522e-06	9.14643e-05
RP11-401O9.4	-1.00822	-1.75859	1.70379e-05	0.000615684
RP11-403I13.5	-1.48128	-0.14362	0.000456925	0.00717291
RP11-404E16.1	1.10142	-3.95887	0.00595694	0.043687
RP11-408N14.1	-1.64265	-3.98205	0.00130443	0.0151506
RP11-416N4.1	1.22976	-3.54407	0.00124777	0.0146962
RP11-417E7.2	-1.46009	1.10889	1.03748e-06	7.04248e-05
RP11-419J16.1	-1.39192	-3.49918	0.00185617	0.0195931
RP11-41O4.1	-1.03766	-1.14972	3.26774e-05	0.00100806
RP11-422N16.3	-1.12131	-2.00593	0.00115489	0.0139693
RP11-429E11.2	-1.40478	-2.28313	0.000360364	0.00601918
RP11-430E17.1	-1.18667	-4.09627	0.000270693	0.00493574
RP11-435O5.6	1.34605	-3.54836	0.000751651	0.0103056
RP11-442J21.2	-1.60744	-4.00156	0.000134975	0.00295738
RP11-445F12.1	2.08496	-1.27089	0.000334778	0.00576109
RP11-445L6.3	-1.3317	-3.80257	0.00212726	0.0215748
RP11-445N18.3	-1.07789	-3.85226	0.0029391	0.027039
RP11-449D8.1	1.15696	-1.01218	2.56846e-07	2.27137e-05
RP11-451F20.1	1.4748	-3.12964	0.00153293	0.0169688
RP11-454P21.1	-1.2281	-3.61531	5.90185e-05	0.00158692
RP11-461F11.2	-1.81903	-3.21808	1.00438e-05	0.000413656
RP11-461F11.3	-2.69832	-3.31966	1.39513e-06	8.89302e-05
RP11-467L19.16	-1.22429	-3.43545	0.000760337	0.0103573
RP11-470M17.2	-1.31772	-3.52543	0.00102585	0.0128074
RP11-474D1.3	4.49795	-1.47033	2.22905e-09	5.03292e-07
RP11-476K15.1	-2.56514	-4.08535	1.19487e-05	0.000473134
RP11-476M19.2	-1.49954	-3.66323	0.00253399	0.0244017
RP11-479A21.1	1.08968	-3.55194	0.00487696	0.0382044
RP11-479O16.1	1.52063	-3.71999	0.00229533	0.0228072
RP11-485B17.5	4.87146	-3.51474	3.74311e-06	0.000194398
RP11-495P10.5	2.07566	-1.89615	6.42951e-05	0.00168982
RP11-496D24.2	1.16919	-2.40793	0.00423684	0.0347102
RP11-498M15.1	-1.49502	-3.97157	0.000219433	0.00422362
RP11-522B15.1	2.63372	-3.25561	1.42931e-05	0.000538249
RP11-522B15.7	3.37512	-3.05523	1.53448e-06	9.46081e-05
RP11-524F11.2	-1.09451	-3.84187	0.00048415	0.00744968
RP11-525A16.4	-1.02069	-3.06758	0.000590793	0.00863318
RP11-526A4.1	-2.36737	-3.92647	6.0282e-06	0.000280166
RP11-527N22.2	-1.63487	-2.11453	1.28652e-07	1.30438e-05
RP11-528A4.2	1.02885	0.564361	6.25489e-05	0.00165254
RP11-528M18.2	1.45641	-2.16427	6.4501e-05	0.00169008
RP11-536O18.1	1.18007	-0.444591	0.00143113	0.016207
RP11-542G1.1	1.31792	-3.71477	0.0065471	0.046565
RP11-545P7.9	-1.27781	-2.4323	2.44054e-05	0.00080515
RP11-546K22.1	-1.17194	-1.21868	0.000140936	0.00305019
RP11-547D24.1	1.29655	-0.413806	9.84472e-06	0.00040598
RP11-554A11.9	-1.24958	-0.569131	0.000105123	0.00247354
RP11-554D15.1	-1.39214	-4.14643	0.000429603	0.00687624
RP11-568A7.2	-1.30638	-3.6447	0.00479847	0.0378467
RP11-568J23.8	-1.02241	-2.33923	0.00140507	0.0159938
RP11-576I22.2	-1.13681	-0.914618	1.07406e-08	1.77171e-06
RP11-587P21.2	4.21385	-0.0184327	5.13605e-10	1.52814e-07
RP11-626H12.3	1.26722	-3.53965	0.000470847	0.00732269
RP11-627G23.1	1.05099	1.45928	0.00127569	0.0149299
RP11-62F24.2	-1.00311	-1.75418	1.1108e-07	1.16288e-05
RP11-661D19.3	-3.07124	-3.39337	9.31828e-06	0.000389313
RP11-669N7.2	-3.45362	-3.53528	0.000117356	0.00267057
RP11-677M24.1	-1.12296	-3.1228	0.0058527	0.0431912
RP11-678G15.2	-2.15673	-3.84478	5.13022e-06	0.000248593
RP11-680B3.2	-2.93128	2.36245	2.58218e-06	0.000142472
RP11-6O2.3	1.71798	-0.073091	6.20442e-08	7.32656e-06
RP11-702B10.2	-3.01972	-1.35222	2.75614e-13	3.24979e-10
RP11-702H23.2	1.37431	-2.91815	1.42913e-06	9.00944e-05
RP11-706C16.7	-1.28629	-2.72032	0.00327958	0.0290266
RP11-709P2.1	-1.51756	-3.42881	0.0033569	0.0294965
RP1-170O19.17	-3.40959	-0.982864	8.04609e-08	8.95648e-06
RP11-713C5.1	-1.30878	-1.21496	7.78995e-05	0.00195739
RP11-714M23.2	1.44932	1.38078	0.00106234	0.013124
RP11-71L14.3	1.54441	0.101375	3.94825e-07	3.21475e-05
RP11-753A21.1	1.53411	-3.81554	0.00511888	0.0395158
RP11-757G1.6	1.30792	-0.445062	1.37768e-07	1.37924e-05
RP11-758N13.1	-1.48339	-1.30523	2.00918e-08	2.9613e-06
RP11-766F14.2	1.33044	-3.4706	0.00594536	0.0436392
RP11-76C10.4	2.6085	-4.05736	0.000235901	0.00443826
RP11-76K13.3	3.08908	-4.28495	0.0010593	0.0131018
RP11-770J1.4	-1.15123	-3.71064	0.00299557	0.0273807
RP11-781P6.1	-2.33528	-3.64418	2.80171e-05	0.000896435
RP11-78C3.1	-1.93124	-3.66368	7.22429e-05	0.00183847
RP11-798K3.2	-1.73533	-1.41674	5.897e-05	0.00158692
RP11-805I24.3	2.12888	-2.79947	0.000187703	0.00376067
RP11-809N8.5	2.12494	-1.1421	3.11789e-07	2.62596e-05
RP11-812E19.9	1.38137	-1.81463	0.000102181	0.00242221
RP11-813P10.2	-1.3983	-3.29153	1.21339e-05	0.000479868
RP11-815J4.5	-2.04845	-3.96563	1.55083e-05	0.000574764
RP11-815M8.1	-1.47845	-0.536005	3.20796e-07	2.68054e-05
RP11-817J15.3	1.58043	-3.81114	0.001233	0.01456
RP11-81A22.5	-1.3022	-1.79909	1.11408e-07	1.16288e-05
RP11-81K13.1	1.29731	-4.07861	0.00302158	0.0275556
RP11-834C11.6	1.1532	-3.30695	0.000526347	0.00791534
RP11-834C11.7	1.00689	-0.983949	7.27266e-05	0.00184595
RP11-83C7.1	1.09513	-4.16522	0.00593637	0.0435863
RP11-83M16.4	1.26352	-3.96988	0.00206552	0.0211551
RP11-843A23.1	1.44304	-4.13304	0.00122433	0.0144737
RP11-846F4.6	3.78908	-1.76539	1.81743e-08	2.72269e-06
RP11-865I6.2	-1.24406	-1.19091	0.000410129	0.00666847
RP11-88H10.2	1.43168	-3.04443	0.00583635	0.0431201
RP11-88I21.1	-1.53189	-3.30534	0.00247359	0.0240455
RP11-89K21.1	1.1334	0.53422	0.00610066	0.0443628
RP11-90D4.3	-1.27086	-3.60559	0.00711231	0.0492662
RP11-91I8.3	-1.21168	-3.4079	2.95149e-05	0.000932254
RP11-98L5.4	-2.337	-3.76167	0.000532186	0.00797677
RP1-202O8.2	-1.50191	-3.7133	0.00112997	0.0137357
RP1-229K20.5	-1.00983	-3.7432	0.000912656	0.0117871
RP1-232L24.3	3.00409	-2.73697	6.76194e-06	0.000306221
RP1-27K12.2	1.61934	-2.95188	0.00213997	0.0216695
RP1-302G2.5	-1.52135	-1.0927	1.06708e-06	7.19737e-05
RP13-16H11.2	4.52573	-3.23559	4.56441e-06	0.000226344
RP13-34L8.8	2.48015	-4.31964	0.00699595	0.0487252
RP13-379O24.2	-2.42773	-2.52647	1.48023e-06	9.18611e-05
RP13-497K6.1	1.67932	-3.57295	0.00331112	0.029184
RP1-35C21.2	-1.56402	-3.78907	0.000218209	0.00420514
RP13-766D20.4	-1.99989	-3.36195	5.4224e-08	6.58884e-06
RP1-37C10.3	-1.03633	-3.39778	1.58954e-05	0.000586381
RP1-79C4.4	-1.02335	-1.08941	0.000337168	0.00578657
RP1-86C11.7	-1.04542	-0.798374	0.000135298	0.00296242
RP3-340N1.2	-1.18129	2.55749	0.0013151	0.0152357
RP3-355L5.3	1.02406	-3.91829	0.00309118	0.0279973
RP3-417L20.4	1.72023	-0.566006	8.99691e-05	0.00219483
RP3-428L16.1	-1.03498	-4.03991	0.00226421	0.0225684
RP3-431P23.2	-1.37274	-3.83818	0.000722391	0.0100166
RP3-434P1.6	1.16604	-3.66535	0.00187653	0.0197424
RP3-442L6.4	2.76133	-2.01692	9.72498e-08	1.03894e-05
RP3-453C12.15	1.50929	-3.29973	0.000676294	0.00953943
RP3-495K2.2	-1.30023	-3.18041	5.18479e-07	4.04566e-05
RP3-495K2.4	-1.20039	-3.64495	0.00018552	0.00373339
RP4-533D7.4	1.05183	-4.09925	0.000627041	0.00904098
RP4-547N15.3	1.10297	-3.25306	0.0029717	0.0272565
RP4-568B10.1	-2.10242	-1.93003	5.78878e-07	4.41946e-05
RP4-614C15.2	1.20241	-2.56328	0.00508585	0.0393089
RP4-650F12.2	-1.23998	-4.06174	0.0046417	0.0369895
RP4-660H19.1	3.05182	-3.79552	1.32621e-05	0.000511772
RP4-694A7.2	-2.50826	-2.00625	2.75127e-07	2.38015e-05
RP4-715N11.2	-1.64262	-4.05477	5.10907e-06	0.000247946
RP4-738P15.1	-1.06174	-2.90291	0.00573025	0.0424944
RP5-1011O1.3	-1.50459	-2.70798	9.96165e-05	0.00238271
RP5-1042K10.10	-1.13651	-3.3997	0.000675017	0.00952564
RP5-1070A16.1	-1.7682	-3.2292	0.000186695	0.00375158
RP5-1108M17.5	-3.77006	-3.86536	8.97931e-08	9.72331e-06
RP5-1125N11.2	1.29235	-2.52914	4.33976e-05	0.00125032
RP5-836J3.1	-1.21525	-3.92882	0.00398015	0.0332363
RP5-856G1.2	1.8532	-2.50405	1.23304e-06	8.16115e-05
RP5-859D4.3	1.39595	-3.47687	0.000136109	0.00297405
RP5-882O7.1	-1.16056	-2.93386	6.71543e-06	0.000305418
RP5-887A10.1	1.51302	-0.633266	0.00107638	0.0132564
RP5-894D12.5	-2.96314	-2.27602	9.38835e-12	7.09787e-09
RP5-907D15.4	-1.22907	0.765061	2.36724e-05	0.000786673
RP5-952N6.1	-1.51583	-3.03949	3.79663e-06	0.000196217
RP6-149D17.1	-3.75998	2.20161	3.94845e-06	0.000202813
RP6-24A23.7	-3.2766	-1.34856	6.34206e-12	5.6085e-09
RPE65	-1.85998	-1.74647	0.00011378	0.00261726
RPL12P1	-2.01331	-3.77879	3.4346e-05	0.00104736
RPL17P22	-1.09777	-3.32052	2.93718e-05	0.000929505
RPL17P44	1.42325	-4.19994	0.00465676	0.0370539
RPL29P19	-1.20065	-0.86096	1.54017e-06	9.4658e-05
RPL30P4	-2.04769	-2.93179	5.38092e-08	6.56348e-06
RPL37P2	-1.33003	-1.18021	1.60296e-06	9.72034e-05
RPL37P6	-1.97785	-0.226784	1.94138e-11	1.21188e-08
RPL3L	-1.64106	-0.656579	9.50078e-06	0.000394351
RPL41P2	-1.03814	-0.228948	2.46198e-06	0.000137267
RPLP0P2	-1.28241	3.03709	2.33613e-07	2.11287e-05
RPS29P12	1.5992	-3.83392	0.000425824	0.00683268
RPS2P4	-1.34622	-2.43087	1.3013e-06	8.42034e-05
RPSAP52	-1.01852	0.126025	0.000533943	0.00798807
RSPH4A	-1.02972	-0.0979958	0.000256032	0.00472797
RSPH6A	-1.7136	-3.96488	0.00018684	0.00375158
RSPO2	1.7704	0.238956	7.44329e-05	0.00188067
RTL1	-3.20962	0.600175	1.49816e-08	2.33802e-06
S100A1	-1.10164	2.40041	6.83637e-05	0.00176515
S100A2	-1.44281	6.48667	0.000605586	0.00880072
S100A7	3.16939	-0.757874	1.57864e-06	9.60947e-05
S100A7A	2.54954	-4.00086	0.0042529	0.034797
S100G	1.86872	-3.17233	0.00151848	0.0168715
SARDH	-1.43743	2.81629	3.82474e-11	1.90257e-08
SC22CB-1D7.1	1.27057	-4.16444	0.00371096	0.0316746
SCGB1A1	2.18445	-0.440889	0.00249024	0.0241705
SCGB2A2	4.17723	0.760984	0.000452392	0.0071193
SCGB2B2	-1.06523	-0.831288	6.25082e-06	0.000288826
SCGB3A1	1.81445	4.02734	0.00118037	0.0141773
SCT	-1.01188	0.599282	2.57526e-05	0.000840882
SCUBE1	1.09019	0.741856	2.05139e-05	0.000709871
SDHDP1	-2.75598	-3.58845	5.27134e-06	0.000252739
SEMA3D	-1.11458	1.88579	0.000119605	0.00270629
SEMG1	1.59494	-1.46104	0.000165623	0.00344175
SEMG2	2.13225	-4.20121	0.000308096	0.00543409
SERPINA11	-1.90089	-0.891966	3.51468e-05	0.00106363
SERPINA12	-1.63623	-3.42781	1.51719e-05	0.000564926
SERPINB13	-1.66102	-2.94103	0.00398379	0.0332363
SERPIND1	-1.62802	1.14175	1.03421e-05	0.000423203
SERPINI2	-3.27741	5.14138	1.59245e-07	1.56958e-05
SERTM1	1.18521	0.164526	0.0029557	0.0271645
SFTPA1	1.52201	-0.326391	0.000313319	0.00549577
SFTPC	3.0708	-0.501631	0.000157987	0.00332651
SHISA9	1.11068	-0.389916	0.000742363	0.0102178
SHOX2	-1.07645	1.09268	5.5357e-06	0.000261864
SIX3-AS1	1.48413	-1.14975	0.00182677	0.0193534
Six3os1_2	1.30542	-3.36846	0.0062088	0.0449644
Six3os1_5	1.48168	-3.65229	0.00235937	0.0232189
SLAMF9	-1.71032	-0.294343	3.46035e-08	4.57111e-06
SLC10A2	3.07006	-1.40771	4.3458e-06	0.000217195
SLC11A1	-1.08727	5.08061	2.68176e-07	2.35197e-05
SLC13A2	3.12213	2.29679	1.58598e-11	1.0519e-08
SLC13A5	-1.15943	4.0521	0.00305715	0.0277761
SLC14A1	1.32993	3.32998	0.000209931	0.00410022
SLC16A10	-1.30569	3.23463	4.62692e-09	9.07916e-07
SLC16A9	1.08246	2.88208	8.2738e-05	0.00205464
SLC17A6	1.22792	-0.517626	0.00546586	0.0412056
SLC18A1	2.47807	0.535646	4.79621e-05	0.00135365
SLC1A2	-1.33641	2.05061	0.000126924	0.00283961
SLC1A6	-3.27362	-2.77132	3.23613e-11	1.75134e-08
SLC22A10	-2.29507	-3.47671	2.74086e-06	0.000149671
SLC22A31	-2.29455	0.734204	1.91945e-08	2.84699e-06
SLC22A7	-1.72983	-2.89733	0.000279836	0.00506473
SLC25A3P1	2.9059	-3.9429	1.07218e-05	0.000435084
SLC25A48	-1.12743	-1.42842	5.07645e-05	0.00140901
SLC26A3	5.44246	3.98031	1.00671e-11	7.28402e-09
SLC27A6	1.54445	-0.961554	1.8333e-06	0.000108083
SLC28A2	2.57102	1.77793	1.92267e-08	2.84699e-06
SLC2A2	1.23388	1.86771	0.000710622	0.00991985
SLC2A4	1.8616	1.40611	2.03994e-08	2.97906e-06
SLC30A10	1.22072	-0.488498	4.7749e-05	0.00135003
SLC30A2	-1.13118	3.91367	0.00331004	0.029184
SLC31A1P1	-1.25866	-3.99266	0.00174768	0.0187527
SLC38A11	1.45516	2.82184	1.27092e-06	8.29118e-05
SLC38A5	-1.309	5.83863	4.12202e-07	3.33068e-05
SLC38A8	1.48275	-2.38538	0.000312168	0.00548162
SLC39A2	1.45583	-1.11514	0.00445315	0.0359095
SLC43A1	-1.23029	4.95292	8.85641e-08	9.62295e-06
SLC5A1	1.1892	6.01701	1.47626e-06	9.18307e-05
SLC5A12	1.11237	-1.39997	0.00370097	0.0316238
SLC5A8	2.98471	-1.24918	4.04091e-08	5.06783e-06
SLC6A19	2.34177	2.47204	3.65014e-07	3.01051e-05
SLC6A2	1.70535	-1.93945	0.000758905	0.0103495
SLC9A3	1.01597	3.22942	0.00190079	0.019932
SMLR1	1.18107	-2.15252	0.00203586	0.0209279
SMOC1	-1.31404	4.07384	3.14865e-05	0.000983306
SMPX	1.20283	-0.458078	0.000541524	0.00805605
SMYD1	5.2923	0.997525	1.53229e-08	2.35661e-06
SNHG25	-1.42668	-0.643202	1.63656e-07	1.59332e-05
SNORD116-4	1.03507	-3.49156	0.000504184	0.00766532
SNTG2	-1.19098	0.0161878	0.000537858	0.00802778
SNTN	-1.5511	-1.5224	1.09697e-05	0.000440949
SOHLH2	-1.55089	-2.36652	1.22348e-06	8.14867e-05
SOST	-2.28097	-2.38736	6.31252e-10	1.82165e-07
SOX11	-1.46868	1.48341	1.2531e-06	8.22548e-05
SOX14	-2.67128	-3.55033	0.000151963	0.00322742
SP8	-1.87315	-3.97768	0.000500941	0.00764157
SPACA3	-3.48423	-0.683584	3.27364e-16	1.0422e-12
SPAG6	-1.52652	-0.0263062	0.000230033	0.00435912
SPANXB1	-4.46113	-3.36908	9.40876e-09	1.61042e-06
SPATA20P1	-1.09483	-1.43633	6.04689e-05	0.00161636
SPDYC	1.54039	-1.22976	0.000533089	0.00798535
SPEF1	-1.70628	0.108892	7.21157e-09	1.31193e-06
SPHK1	-1.10207	5.4657	6.38311e-13	6.61923e-10
SPIB	1.58895	3.51648	6.96016e-07	5.14115e-05
SPINK1	-1.91435	9.96613	3.79548e-08	4.85273e-06
SPINK5	1.16703	3.46428	0.000178077	0.00362253
SPOCD1	-1.03186	3.01144	3.51107e-06	0.000185678
SPRR2A	-2.15825	0.204638	4.11701e-05	0.0011997
SPRR2G	2.31487	-4.13319	0.00459552	0.0367638
SPSB4	-1.4097	0.765884	1.49201e-08	2.33802e-06
SPX	-2.53371	0.400406	3.05961e-08	4.12737e-06
SRRM4	-1.56069	-0.996452	0.00248999	0.0241705
SSX1	3.72185	-3.17097	0.000290998	0.00520899
SSX3	2.74741	-4.07652	0.00197963	0.0205154
STAR	6.01048	3.37184	3.85934e-18	3.07165e-14
STC2	-1.11738	4.24693	2.02665e-09	4.66804e-07
STMN4	2.50767	0.240104	4.63892e-07	3.65556e-05
SYCN	-5.04856	8.70103	5.73426e-11	2.59121e-08
SYNDIG1	-1.20464	3.34899	1.76056e-09	4.1518e-07
SYNM	2.75491	5.88405	2.4129e-11	1.44938e-08
SYNPO2	1.7977	6.5017	8.36134e-08	9.24276e-06
SYT16	1.15136	2.98336	0.00115466	0.0139693
SYT5	-1.93896	2.85969	5.24975e-07	4.0837e-05
SYT6	-1.04172	-0.347927	0.00268793	0.025385
TAC1	1.25608	0.391415	0.000662614	0.0094132
TAC3	1.64473	-0.467351	3.95612e-06	0.000202813
TACR1	1.00603	0.681425	0.00037313	0.00620311
TACR2	2.41763	2.5104	6.45791e-08	7.50344e-06
TACR3	-2.12049	-3.67864	0.000266164	0.00487268
TAS2R38	1.55457	-2.74085	0.000713176	0.0099451
TBX4	1.89889	-0.610273	1.02297e-05	0.000419142
TBX5	-1.69209	-2.58777	3.88511e-07	3.17145e-05
TBX5-AS1	-1.92085	-2.55064	2.28627e-08	3.26393e-06
TCAM1P	-1.45949	-1.17735	0.0007573	0.0103387
TCP11	-1.42947	-1.57643	4.64227e-05	0.00131839
TCTE1	-1.06772	-3.02549	0.000106802	0.00249984
TDH	-1.40334	-1.1482	0.000187131	0.00375158
TEKT1	-3.80168	-0.330709	9.49724e-18	5.03742e-14
TEKT4	-1.68346	-2.32987	5.32588e-06	0.000253976
TEX11	-2.17034	1.55089	3.30486e-10	1.04172e-07
TFAP2B	2.96419	-2.35954	0.000316001	0.00551743
TG	-3.3273	2.20233	4.05915e-20	4.30757e-16
TGFBR3L	-1.06519	-0.607149	0.00060325	0.00877746
TGM4	-2.732	-1.28157	1.02446e-10	4.07683e-08
THEMIS	1.03292	0.920277	0.000236299	0.00444086
THRA1/BTR	1.37398	-2.33711	1.5093e-05	0.000563308
TIMP3	-1.10359	3.88451	9.2702e-08	9.97047e-06
TKTL1	1.20462	-1.9917	0.000940387	0.0120427
TLX1	1.09558	-0.634733	0.000852661	0.0112543
TLX1NB	1.2186	-4.11597	0.00412145	0.0340276
TMED11P	-3.24009	1.76392	2.83718e-07	2.42157e-05
TMED6	-2.48763	2.95259	4.16454e-12	3.89948e-09
TMEFF1	-1.41776	-3.59571	5.22024e-09	9.95159e-07
TMEM121	-1.15188	1.13317	5.70899e-08	6.80717e-06
TMEM132D	1.20225	1.38981	0.00255115	0.0245151
TMEM158	-1.52494	4.22692	1.08913e-13	1.38695e-10
TMEM211	1.48782	-0.704961	0.000489811	0.00752224
TMEM252	1.6519	-1.88754	6.75901e-06	0.000306221
TMEM253	1.13345	-0.580209	5.74431e-05	0.00155398
TMEM52	-2.47121	2.59709	5.05464e-12	4.5977e-09
TMEM72	-1.42478	0.00538712	0.000268422	0.00490557
TMEM82	1.03797	-0.579143	0.00694334	0.0484436
TMPRSS11D	-3.06855	-1.25368	6.86915e-10	1.93528e-07
TMPRSS15	4.36633	3.20428	2.44646e-07	2.18167e-05
TNFRSF17	1.13513	0.201976	0.000385932	0.00635326
TNXA	1.41329	-1.81996	0.00022171	0.00424946
TPH1	1.08685	0.51353	0.000774117	0.0104827
TPSG1	-2.01884	2.11697	5.72018e-06	0.000268992
TPST2	-1.68249	5.95942	1.87087e-15	5.41462e-12
TRAPPC13P1	-1.19665	-3.67507	5.19412e-05	0.00143293
TRAV10	1.04426	-3.28721	0.00167919	0.018239
TRAV1-1	1.06375	-3.51414	0.00195459	0.0203645
TRAV12-3	1.02864	-2.1473	0.000299641	0.00532219
TRBV10-2	1.01246	-3.1237	0.00445089	0.0359095
TRBV11-3	1.43815	-3.84935	0.00010891	0.00252899
TRBV23-1	1.34683	-2.79772	0.000674519	0.00952283
TRBV7-1	-1.31908	-3.85899	0.00314412	0.0283398
TRBV7-6	1.00962	-2.59846	0.00267515	0.0253169
TRHDE	-1.31094	2.22	1.42444e-05	0.00053794
TRIM50	-1.50003	0.319442	0.00026349	0.00483485
TRPC7	1.06119	-2.80223	0.00247916	0.0240777
TRPM8	-1.58078	1.02176	2.23769e-07	2.06588e-05
TSPAN19	-1.38325	-3.05873	0.00257095	0.0246681
TSPYL6	3.10767	-3.23787	1.5037e-06	9.31359e-05
TTBK1	1.24413	0.635574	2.02102e-06	0.000117197
TTC29	-2.91764	-2.00205	3.38879e-08	4.51404e-06
TTC9B	-1.71601	-0.929292	1.28093e-07	1.30287e-05
TTLL9	-1.37864	-0.366361	1.21632e-07	1.25216e-05
TTYH1	-1.34084	3.02912	1.61056e-05	0.000592762
TUBA3C	2.56423	-3.61764	0.00319473	0.0286034
TUBA4B	-2.10152	-1.22293	1.08983e-08	1.78735e-06
TUBBP6	1.41678	-3.48451	0.0040225	0.0334535
TWIST1	-1.57135	3.287	1.44806e-10	5.29892e-08
U82695.9	-1.02319	-3.44964	0.00104675	0.0129919
UCN2	-1.25939	0.0533567	1.07316e-05	0.000435084
UGT1A1	2.32704	0.689808	4.09918e-07	3.32065e-05
UGT1A3	1.77882	-3.23181	0.000223391	0.00426975
UGT1A8	1.50526	-2.21157	3.02999e-06	0.000162122
UGT2A3	1.05027	4.747	0.00233817	0.0230945
UGT2B10	3.28354	-2.39944	1.83561e-05	0.000652944
UGT2B11	1.77453	-1.21648	0.000328072	0.00567056
UGT2B15	1.82702	4.51017	1.43505e-06	9.02887e-05
UGT2B17	3.49856	1.7832	2.67711e-08	3.68001e-06
UGT2B28	2.86078	-3.46882	6.32114e-06	0.00029123
UGT3A1	3.67094	-1.36204	6.17423e-07	4.65789e-05
ULK4P3	-1.16893	-4.05138	0.000285982	0.00515837
UMOD	-1.868	-1.49451	0.000752234	0.0103091
UNC13C	1.69035	-1.70752	1.65605e-05	0.000603228
UNC5D	1.2169	-0.575967	0.00144736	0.0163282
UPK1A	1.37498	-1.82477	0.000538481	0.00803109
UTF1	-1.06565	-4.06861	0.00244201	0.0238113
VASN	-1.0736	5.50676	1.35874e-10	5.08904e-08
VNN1	1.00763	5.76356	0.000584763	0.00857114
VRTN	1.13552	-2.05697	0.000826804	0.0109996
VSTM2A	1.4546	-0.49312	0.000341002	0.00583033
VSTM2A-OT1	1.41321	-4.18781	0.00710156	0.0492346
VWA3A	-1.00824	0.0566974	0.00328873	0.0290714
VWC2	1.73347	-2.30888	5.19882e-06	0.000250112
WARS2-IT1	1.11692	-1.10337	0.000858712	0.0112967
WDR38	-2.91968	-0.378103	3.18339e-11	1.75134e-08
WDR49	-1.86812	-1.75564	1.75872e-07	1.67636e-05
WDR86	-1.14131	1.68937	7.87681e-09	1.39316e-06
XAGE2	5.44882	-0.627553	1.59954e-10	5.72166e-08
XIRP1	-1.5532	2.54428	1.66392e-06	9.97865e-05
XIRP2	-1.62888	-3.88589	0.00243344	0.0237569
XXyac-YX155B6.5	-1.11746	-3.25134	0.0054944	0.0413229
XXyac-YX65C7_A.3	-1.14225	-3.95396	0.00337243	0.0295936
ZAR1	-1.0583	-3.94876	0.00620187	0.0449369
ZBBX	-1.54194	-1.49423	0.00033407	0.005752
ZFR2	-1.01885	-0.393291	0.00310997	0.0281356
ZIC1	2.7058	-2.10067	7.89748e-05	0.00197661
ZIC4	1.99277	-3.63574	0.00298348	0.0273262
ZIC5	1.62988	-0.924832	0.000836666	0.0111053
ZMYND10	-1.02218	1.29595	6.527e-05	0.00170826
ZNF469	-1.00969	4.75376	5.52474e-08	6.66233e-06
ZNF474	-1.51718	-0.358069	1.3645e-07	1.37035e-05
ZNF705A	-1.80447	-3.78637	7.23885e-06	0.000322504
ZNF98	-1.32546	-1.41386	2.29446e-05	0.000766076

## Sheet: clusterA vs clusterC
id	logFC	logCPM	PValue	FDR
5_8S_rRNA	-5.59271	-3.36684	1.48386e-10	3.75837e-08
ABCC12	-2.69807	-3.69825	3.98914e-07	2.65045e-05
ABCC8	-1.16936	6.8388	0.0023771	0.0192121
ABCG8	1.22426	-0.590687	0.00138725	0.0129807
ABHD17AP4	-2.27067	-2.87704	5.74029e-06	0.000215207
AC002463.3	2.33254	-3.23185	8.12964e-05	0.00161623
AC002480.3	-2.21246	-0.084997	4.72518e-11	1.39445e-08
AC002480.4	-1.71915	-2.98663	8.90305e-06	0.000300824
AC002480.5	-1.06096	-2.59118	0.000985513	0.0101535
AC002511.2	-1.96524	-1.10492	5.33282e-07	3.32444e-05
AC002511.3	-1.66073	-1.04636	1.16988e-05	0.00037519
AC003958.2	1.33353	-3.96626	0.00156265	0.0140879
AC004159.1	-1.35306	-3.48504	0.00575403	0.0359747
AC004221.2	-1.09485	-3.57757	0.00116195	0.0114172
AC004543.2	-1.56802	-3.41594	4.73916e-06	0.000183882
AC004924.1	1.12044	-3.65317	0.000722726	0.00812013
AC005009.1	-1.0164	-3.59002	0.0043878	0.029758
AC005019.3	-2.15858	-3.96411	0.000373896	0.00499569
AC005062.2	-1.09273	-0.142857	2.94519e-06	0.000128371
AC005076.5	-1.11363	-0.532915	2.28198e-07	1.68746e-05
AC005197.2	-1.45475	-3.5626	0.000223165	0.00342651
AC005256.1	-1.95982	-0.590279	4.51149e-07	2.94449e-05
AC005355.1	-1.24293	-3.37306	0.00229685	0.0187318
AC005487.2	-1.44504	-4.08835	0.0031354	0.0233897
AC005550.3	1.26033	2.0915	0.00220445	0.0182066
AC005578.3	-1.03365	-3.84701	0.000436092	0.00560439
AC006033.22	-1.17927	-2.78579	0.000139283	0.00244026
AC006145.4	-2.952	-3.1617	2.02481e-06	9.56416e-05
AC006196.1	-4.41386	-3.66629	3.58769e-07	2.45022e-05
AC006369.2	-1.50529	0.112958	3.9771e-05	0.000953288
AC006372.4	-3.39158	-2.77928	6.58681e-11	1.84242e-08
AC006372.5	-4.02995	-3.00936	2.3576e-08	2.85101e-06
AC006372.6	-2.03059	-3.5534	1.21477e-05	0.000385889
AC006538.1	-1.44233	-0.332271	5.16607e-11	1.48372e-08
AC006942.4	-1.21947	-0.60038	1.51066e-08	1.94373e-06
AC007182.6	1.2537	-2.90172	0.000694568	0.00785313
AC007192.4	-1.10823	-3.44446	0.000124299	0.00223871
AC007403.2	-2.26262	-2.9397	8.36112e-08	7.81838e-06
AC007403.3	-1.16422	-3.81941	0.00811892	0.0459467
AC007556.3	1.61998	-3.11953	8.87335e-05	0.00171945
AC007731.1	-1.45866	-3.67504	0.00315245	0.0234733
AC008074.4	-3.56264	-3.91139	1.16098e-07	1.01207e-05
AC008074.5	-1.42877	-3.82241	8.14161e-05	0.00161761
AC008079.9	-2.17024	-4.02406	4.57887e-05	0.00104797
AC008592.5	-1.37836	-3.90315	0.00016736	0.00278792
AC009014.3	-2.53725	3.55792	5.13792e-11	1.48372e-08
AC009236.2	-1.97548	-3.84935	3.60832e-05	0.000885346
AC009410.1	2.2614	-3.8366	0.000106625	0.00199407
AC010091.1	-3.43975	-3.56122	1.4864e-07	1.21046e-05
AC010731.4	-1.88811	-3.72708	0.000734212	0.00820618
AC011298.2	-2.08363	0.981725	2.74344e-07	1.94809e-05
AC011513.3	1.3912	-3.4399	4.73181e-05	0.00107796
AC011899.10	-2.19733	-2.24402	3.88206e-07	2.59614e-05
AC012507.3	-1.31733	-3.99413	0.00374395	0.0264976
AC012512.1	2.12502	-1.66326	8.60624e-08	8.00107e-06
AC015884.1	-1.38591	-4.03071	0.000200844	0.00318096
AC016708.2	1.12512	1.08604	0.00260635	0.0205336
AC018804.7	-1.26476	-0.651519	5.25674e-05	0.00116777
AC023115.2	-1.01417	-1.81521	0.000126251	0.00226624
AC023481.1	-1.27824	-4.003	0.00221331	0.018274
AC053503.12	2.02277	-1.23093	0.00240753	0.0194015
AC053503.6	2.41718	-2.5538	9.66181e-05	0.00184337
AC073957.15	-1.49758	-3.69922	0.000375186	0.00500772
AC091729.8	-1.11119	-3.91326	0.00302569	0.0227986
AC092484.1	-2.1361	-2.9012	0.000254684	0.00376664
AC092667.2	-1.18038	-2.95968	0.00182721	0.0159155
AC093159.1	-1.48615	-3.34032	2.82112e-05	0.000736833
AC093702.1	-3.25525	-2.78339	4.66507e-09	7.11191e-07
AC097468.4	-1.18654	-0.333829	8.8493e-05	0.00171603
AC097499.1	-1.3531	-3.72414	0.00496881	0.0324795
AC099684.1	-1.66007	-2.17044	0.000116764	0.00213891
AC103563.5	1.22291	-1.83793	0.00581018	0.0361991
AC104389.28	1.1571	-3.93297	0.00150611	0.0137205
AC104654.1	-2.85935	0.452767	2.27632e-06	0.000104454
AC104809.4	-1.45798	-0.835961	0.00029375	0.00420145
AC105052.2	-1.06927	-4.07449	0.00532152	0.0340448
AC105339.1	-1.05369	-3.64486	0.00249086	0.0198523
AC105402.3	-1.45027	-3.68864	0.00259438	0.0204643
AC105402.4	-1.46971	-2.93501	0.000302831	0.00428559
AC109309.4	-1.01846	-1.7948	0.00854439	0.0476042
AC110781.3	-5.28655	-0.742369	7.05485e-17	1.62095e-13
AC114803.3	-1.85208	-3.32239	1.80173e-05	0.00052592
AC114812.10	1.01443	-4.10804	0.00370425	0.0262629
AC116614.1	-1.00852	-1.23533	0.00579006	0.0361368
AC123886.2	-1.25842	-3.33078	0.00182586	0.0159094
AC140481.8	-1.33731	-2.74752	0.00320609	0.0237566
AC141928.1	-1.14776	1.18822	3.75566e-05	0.000916589
AC147651.1	-3.33132	-4.00709	3.11169e-06	0.000133994
AC195454.1	-1.08829	-3.77438	0.00169129	0.0150011
ACER2	1.06655	2.38221	2.51199e-06	0.000113488
ACMSD	-1.75391	1.57864	4.06613e-07	2.68023e-05
ACSBG1	-1.22046	-0.313796	8.1375e-06	0.000282068
ACSL6	-1.33625	1.93574	8.35341e-06	0.000286625
ACTG2	2.1959	7.57591	3.76992e-07	2.54228e-05
ACTL6B	-2.47835	1.9344	1.37109e-08	1.79284e-06
ADAMTS7P1	-1.02183	-2.19686	2.09268e-05	0.000593609
ADARB2	-1.14657	1.41987	5.64255e-05	0.00123269
ADCY1	-1.68568	3.9165	1.60623e-07	1.28526e-05
ADCY2	-1.24901	2.88441	9.16538e-07	5.10092e-05
ADCY8	-2.98729	-1.27768	1.53068e-07	1.23094e-05
ADCYAP1R1	-1.40998	1.831	3.17909e-05	0.000804577
ADGRA1-AS1	-2.2044	-2.78204	7.50243e-06	0.000265313
ADGRB3	-1.01368	1.27104	0.000555321	0.00666033
ADGRF3	-1.24496	0.788416	5.39484e-07	3.35011e-05
ADGRG2	-1.03319	3.67523	0.000970412	0.0100532
ADGRG5	-1.27063	3.62066	5.96244e-07	3.62559e-05
ADGRG7	1.05737	1.72554	0.00510411	0.0330949
ADH7	2.16827	-3.06084	0.0021111	0.0176568
AF001548.3	1.04375	-3.90316	0.00741486	0.042991
AF001548.6	1.20114	-2.27417	0.000515018	0.00633906
AF011889.2	-1.0377	-0.947566	1.32433e-05	0.00041399
AFM	-1.27405	-2.59676	0.00256738	0.0203161
AFP	1.29528	-1.83044	0.000668413	0.0076536
AGBL4	-1.21139	-0.424447	3.08369e-05	0.000785377
AGT	-2.57128	7.35299	1.11356e-12	6.28417e-10
AJ011932.1	-1.1943	-1.9013	5.64477e-05	0.00123269
AK5	-1.32645	1.84137	4.85392e-07	3.10409e-05
AL109763.1	2.73469	-3.99975	0.00139515	0.0130269
AL121578.7	-1.44371	-3.85143	0.00712776	0.0417934
AL132709.1	-2.83974	-2.55169	1.02732e-06	5.54457e-05
AL353997.3	2.60638	-4.08561	0.000208528	0.00326886
AL590226.1	-1.33124	-3.72916	0.00027958	0.00405101
ALB	-1.22873	4.54844	0.00161042	0.0144376
ALDOB	1.32888	6.2192	4.78525e-05	0.00108859
ALK	-2.54537	0.716495	8.20964e-11	2.25709e-08
ALOX12B	-1.0755	-0.350722	1.81796e-05	0.000529214
ALPI	2.57859	1.62858	2.52506e-06	0.000113918
AMBN	-1.80767	-3.59594	0.000663101	0.00760155
AMER2	-2.21463	-0.786909	1.41092e-06	7.19255e-05
AMER3	-1.41842	2.07909	0.000163788	0.00274405
AMY1B	-2.08642	-2.22833	0.000952364	0.00991735
AMY2A	-1.82812	7.23261	0.00415387	0.0285446
AMY2B	-1.77974	5.89607	5.02444e-07	3.19409e-05
AMYP1	-4.04615	-1.81321	1.2003e-07	1.0407e-05
ANKRD20A10P	-1.62301	-3.47172	0.00125076	0.0120459
ANKRD20A9P	1.38603	-4.08965	0.00207969	0.017453
ANKRD26P1	-1.74662	-2.69555	0.000173045	0.00285308
ANKRD30A	-3.15483	-2.77419	1.84794e-05	0.000534555
ANKRD30BP3	-1.25859	-3.47226	0.0020527	0.0172896
ANKS1B	-1.29371	1.2991	2.50759e-05	0.000679543
AP000432.2	5.52739	-2.82866	2.1124e-08	2.62354e-06
AP000783.1	1.10012	-1.37004	0.000173004	0.00285308
AP000807.1	-1.05835	-3.30957	0.000572083	0.00682068
AP001065.15	-1.05619	-1.36571	0.0020626	0.0173594
AP004372.1	-2.13255	-3.36678	3.78009e-06	0.0001547
AP004550.1	-1.27071	-3.51306	0.00823941	0.0464244
AP3B2	-1.20072	2.80686	9.30152e-05	0.00178521
APLN	-1.20185	2.29046	1.17604e-05	0.00037665
APLP1	-2.32082	6.56285	4.19837e-11	1.27405e-08
APOA4	2.65054	4.2816	0.000587358	0.00695127
APOB	2.43781	3.93212	2.67991e-07	1.91566e-05
APOF	-1.73677	-2.68416	6.14903e-06	0.00022683
APOH	-1.77019	3.98305	8.56336e-06	0.000292418
AQP12A	-1.67708	-1.53491	0.000207651	0.00325672
AQP12B	-1.75199	-0.180218	0.000106144	0.00198623
AQP8	-1.39688	3.58772	0.00541514	0.034486
ARHGAP19-SLIT1	-1.94576	-2.99207	5.10615e-06	0.000194839
ARHGAP36	3.17727	1.98024	2.10162e-07	1.60959e-05
ARHGDIG	-1.18717	1.11215	2.65642e-05	0.000705608
ARHGEF26-AS1	-1.57894	-0.26211	1.14556e-06	6.05078e-05
ARHGEF7-AS2	-1.39489	-3.20764	1.28445e-05	0.000404671
ARMC12	-1.02086	-0.809208	6.05078e-06	0.000224752
ARPP21	-1.29818	-2.66313	0.000553376	0.00664775
ARX	-1.71608	3.29992	2.52341e-05	0.000680512
ASB10	-2.17674	-4.1181	2.94142e-05	0.000760584
ASB15	-4.56126	-2.26228	4.84537e-11	1.41692e-08
ASCL1	-4.28274	1.93999	2.15586e-15	2.7739e-12
ASCL3	-1.34765	-2.74796	0.000404914	0.00530236
ASGR2	-2.2295	1.41812	2.02779e-10	4.90435e-08
ASIC3	-1.18448	1.25623	4.75627e-09	7.18285e-07
ASIC4	-1.70074	-0.9087	5.52834e-08	5.53987e-06
ASIC5	2.64506	-3.87164	0.000187521	0.00302962
ASPDH	-2.23242	1.33071	1.16169e-11	4.55707e-09
ASTN1	-1.46249	1.95779	6.9726e-05	0.00143959
ASTN2	-1.39064	3.04619	1.20525e-07	1.04218e-05
ATCAY	-1.51718	1.89833	0.000130661	0.0023318
ATP12A	-1.47629	-2.36163	0.000315067	0.00441602
ATP1A3	-2.32377	3.74157	3.22533e-10	7.2552e-08
ATP1B2	-1.31874	2.70264	3.59717e-07	2.45148e-05
ATP2B2	-3.06637	1.73482	5.63193e-13	3.48389e-10
ATP6V0E2-AS1	-1.03778	1.42084	7.31929e-06	0.000260154
ATP8A2	-1.70686	2.72156	5.49893e-09	8.0769e-07
AVPR1B	-1.21995	-0.113258	0.000999491	0.0102456
AWAT2	-1.35436	-3.91974	0.000642639	0.00741189
AZGP1P1	-2.58891	-1.49083	6.68346e-09	9.55498e-07
B3GAT1	-1.83271	2.23326	9.71377e-08	8.85164e-06
B3GNT6	1.16086	3.71901	0.00872636	0.0482783
B4GALNT2	-2.96111	1.31933	1.38126e-07	1.14598e-05
B4GALNT4	-1.03198	2.50224	3.10865e-05	0.000789858
BAALC-AS2	-1.87402	-2.60281	3.60544e-08	3.98543e-06
BAIAP3	-1.20753	5.53144	2.1372e-05	0.000602759
BANF2	-1.27816	-3.08415	0.00564276	0.035479
BCRP5	-4.15028	-2.66804	2.33724e-11	7.99809e-09
BEND2	-6.88188	-0.900068	1.01061e-12	5.80504e-10
BEX1	-1.60096	4.9847	1.56925e-05	0.000472642
BHLHA15	-1.27896	1.36043	0.000123827	0.00223275
BMP3	1.15593	0.844217	4.13702e-05	0.000979938
BMS1P8	-1.64938	-3.03044	0.00030013	0.00426454
bP-2171C21.4	-1.00894	-2.67272	0.00537942	0.0343265
bP-2189O9.3	-1.80038	-3.50431	6.57714e-05	0.00138008
BPIFA2	-6.63137	2.27202	2.56526e-15	3.17372e-12
BPIFA4P	-7.93596	-1.45515	3.78022e-14	3.36071e-11
BPIFB2	-5.05194	2.03037	4.1903e-08	4.41932e-06
BRINP1	-1.46615	1.53266	6.07672e-06	0.000225196
BRINP2	-2.40578	-0.762264	2.09069e-11	7.39023e-09
BRINP3	-2.41058	-0.212347	3.44173e-09	5.50797e-07
BRSK2	-1.18512	2.13428	2.02049e-06	9.56416e-05
BSN	-1.00364	2.67043	0.000514813	0.00633906
BSN-AS2	-1.43321	-2.11193	7.15698e-06	0.000256368
BTBD11	-2.02415	3.38323	2.97452e-10	6.93344e-08
BTBD17	-2.04261	-0.398439	1.96292e-07	1.53255e-05
BX842568.1	-1.45444	-2.92248	8.0847e-05	0.00160945
C11orf16	-1.52681	-1.67084	9.54945e-07	5.2689e-05
C12orf54	-1.06148	-2.06616	0.000109245	0.00203132
C15orf59-AS1	-1.23966	-3.7174	0.000854594	0.00913887
C17orf102	-1.13538	-3.4973	0.0024903	0.0198523
C17orf77	2.42118	-2.75663	0.00011445	0.00210975
C17orf78	2.31395	-1.48866	2.93652e-09	4.77066e-07
C19orf81	-2.6554	-1.06886	2.87521e-12	1.34039e-09
C1GALT1P1	-1.07195	-2.56815	2.31815e-06	0.00010577
C1orf141	-1.61592	-3.39434	0.000485703	0.0060816
C1orf158	-2.59267	-0.534252	3.03292e-07	2.12549e-05
C1orf168	-1.30359	1.3283	0.00017917	0.00292823
C1orf194	-1.16706	-1.19955	0.000141991	0.00247344
C1orf61	-2.37402	-0.674581	3.99177e-09	6.23317e-07
C1orf87	-1.20959	-3.50136	0.00283314	0.0217671
C1QL1	-3.31308	4.3181	3.86565e-14	3.36071e-11
C20orf166-AS1	1.28721	-1.12211	0.000294415	0.00420722
C21orf58	-1.14657	3.30361	1.14791e-07	1.00339e-05
C22orf42	-2.03387	1.26202	1.63709e-05	0.000485796
C2CD4A	-1.50404	3.5825	5.13174e-08	5.19097e-06
C2CD4B	-1.08507	3.12289	9.82923e-07	5.37716e-05
C2CD4C	-1.45458	1.58332	2.17715e-07	1.64782e-05
C3orf67-AS1	-2.20571	-3.39963	4.6467e-06	0.000181396
C4orf47	-1.01505	0.153628	1.30478e-05	0.000409873
C5orf38	-2.93879	1.9605	3.4297e-12	1.55385e-09
C5orf49	-1.21666	1.03378	7.73578e-06	0.00027136
C6orf10	-2.21836	-3.18831	2.06625e-05	0.000588186
C6orf118	-1.57254	-2.36302	0.00134169	0.0126804
C6orf58	-2.97851	4.95169	6.95818e-06	0.000251205
C7orf65	-2.64121	-3.08943	3.49023e-06	0.000145995
C8B	-1.61088	0.188935	5.33448e-06	0.000201875
C8orf31	1.19914	2.99687	2.41643e-05	0.000659282
C8orf86	-1.1733	-3.8803	0.00420565	0.0288204
C9orf173-AS1	-1.04127	-0.924487	5.87027e-06	0.000219313
C9orf24	-1.96179	0.955816	9.08627e-09	1.27561e-06
CA1	1.53481	-2.39368	1.1529e-06	6.07958e-05
CA10	-2.37079	0.408638	2.39272e-07	1.76125e-05
CA9	-1.37572	6.43581	0.000214763	0.00333572
CAB39P1	1.4515	-4.04435	0.000328971	0.00455924
CABP7	-1.41418	3.91799	0.000387771	0.00512587
CACNA1A	-1.83902	4.43179	7.03311e-08	6.77348e-06
CACNA1B	-2.29314	2.2727	9.49451e-09	1.31642e-06
CACNA2D2	-1.15294	4.64877	0.000171508	0.00283354
CACNG1	-1.95211	-2.48295	2.00625e-07	1.56259e-05
CACNG2	-4.02853	-1.14904	8.16016e-12	3.40893e-09
CACNG7	-2.36075	-1.28408	5.47274e-07	3.37892e-05
CALCA	-3.93558	1.16472	1.83464e-11	6.78334e-09
CALHM3	-1.3215	2.05903	0.000537286	0.00652555
CALML3	-3.47479	0.623995	3.80833e-07	2.55747e-05
CALY	-3.62617	4.90404	9.75009e-15	1.04544e-11
CAMK2B	-1.75608	3.97127	1.58511e-06	7.88073e-05
CAMK2N2	-1.59452	1.23327	1.00778e-08	1.38086e-06
CAMKV	-1.66706	-2.36092	2.69666e-06	0.000120143
CAPNS2	-1.49155	-2.21261	0.000107623	0.0020069
CAPSL	-3.24056	0.00293491	2.15391e-12	1.10705e-09
CARTPT	-2.37491	2.21005	2.03657e-06	9.59154e-05
CASKIN1	-1.71086	-0.067028	3.30083e-08	3.71251e-06
CASQ2	1.05766	1.5478	0.00214765	0.0178632
CBLN1	-1.48653	2.52806	0.000163091	0.00273522
CCAT1	1.10038	1.69849	0.000531257	0.00648135
CCDC13-AS1	-1.03001	-1.12257	3.43052e-07	2.35287e-05
CCDC151	-1.54256	0.502685	1.65739e-09	2.96185e-07
CCDC184	-1.17079	2.3148	9.90484e-08	8.95496e-06
CCDC188	-1.20223	0.240245	1.60503e-06	7.96746e-05
CCDC33	-1.9861	-0.267168	4.87311e-09	7.32493e-07
CCDC74BP1	-4.65698	-2.7216	7.96315e-08	7.55607e-06
CCDC92B	-1.23787	-2.07811	0.00205093	0.0172883
CCKAR	-2.72379	-0.864387	1.82395e-06	8.73082e-05
CCKBR	-2.93363	1.35393	5.50869e-13	3.47447e-10
CCL25	4.4273	0.790922	3.72847e-14	3.36071e-11
CCNA1	-1.18289	-0.320565	4.06936e-05	0.000970253
CD8BP	-1.15488	-1.0022	0.00422959	0.0289413
CDH12	-4.64021	0.987341	3.72278e-15	4.43521e-12
CDH17	1.22238	6.20966	6.71508e-05	0.00140262
CDH2	-1.03505	4.23567	3.94676e-05	0.000947428
CDH4	-2.51183	2.85477	2.67828e-11	8.88166e-09
CDH8	-1.27369	-1.59381	2.79561e-05	0.000732852
CDHR3	-1.52519	2.90203	1.64196e-08	2.07941e-06
CDK5R2	-1.84653	3.00999	2.60934e-07	1.87354e-05
CEACAM20	1.58883	-0.742569	0.00110548	0.0110001
CEL	-1.37842	9.39209	0.00865322	0.0480076
CELA2A	-2.04523	8.09411	0.000632694	0.00733136
CELA2B	-1.37852	5.75168	0.00756072	0.0436009
CELA3B	-1.8633	8.06679	0.00148757	0.0136094
CELF3	-1.85106	4.41856	3.87542e-06	0.000157201
CELF4	-1.30304	2.35872	8.79652e-05	0.00170868
CELF5	-1.88044	0.905109	7.30736e-10	1.47834e-07
CEND1	1.14457	0.857051	0.000882649	0.00937655
CER1	-1.71741	-3.74904	2.37555e-05	0.000650336
CERS1	-2.02393	1.41207	5.97016e-10	1.24703e-07
CFAP47	-1.09455	-1.15354	0.0017388	0.0153406
CFAP52	-1.64946	-0.761717	2.8203e-09	4.65234e-07
CFAP61	-2.13599	0.219327	1.22774e-11	4.75814e-09
CFAP77	-2.26852	-0.901318	2.72459e-08	3.16396e-06
CFC1	-2.38573	3.04982	5.90929e-07	3.60008e-05
CFC1B	-1.90086	-3.40761	0.00255186	0.0202231
CGB	-2.4179	0.601981	7.36489e-05	0.00150068
CH17-125A10.2	2.32076	-4.09799	0.0007245	0.00813721
CHGA	-1.52559	8.7843	0.000205897	0.00323714
CHGB	-2.30981	9.69503	2.18882e-07	1.6494e-05
CHIA	-2.05674	-3.64851	0.000101508	0.00192184
CHL1-AS2	-1.32711	-2.22581	0.000130773	0.0023318
CHRM2	1.57171	0.57078	0.00437833	0.0297377
CHRNA2	-2.17828	-2.06559	4.49932e-06	0.00017765
CHRNA4	-1.82687	-3.09605	8.81089e-06	0.000298337
CHST8	-1.33704	1.16686	2.58956e-05	0.00069015
CIB4	-1.57386	-2.41608	0.000123598	0.00223107
CITED1	1.46687	0.649194	1.60954e-06	7.97752e-05
CITF22-49D8.1	-1.94596	-2.83385	8.16921e-06	0.000282195
CLC	1.88017	-1.316	2.32181e-05	0.000640182
CLCA4	3.14466	0.461818	1.15377e-12	6.39888e-10
CLCNKA	-1.0968	-0.115981	6.93817e-05	0.00143524
CLDN6	2.2494	1.75349	4.58022e-08	4.75264e-06
CLEC4M	2.12194	-2.482	0.000253779	0.00375843
CLGN	-1.26152	2.57934	0.000177343	0.0029031
CMB9-94B1.2	-1.18005	-2.03097	7.09775e-06	0.000254814
CMTM5	-1.22256	-1.13708	0.000270095	0.00393485
CNIH2	-1.61821	3.06307	1.01566e-06	5.50059e-05
CNN1	1.39271	6.50501	9.54893e-06	0.000318301
CNN2P12	-6.31008	-1.00179	2.1682e-12	1.10705e-09
CNTN5	-1.07408	0.846411	0.00490933	0.0322086
CNTNAP4	-1.42593	-1.01469	0.00304744	0.0229035
COL11A2	-1.0742	1.82961	0.000141652	0.00247099
COL20A1	-3.68014	-0.623456	6.84299e-13	4.15318e-10
COL26A1	-1.5333	0.656377	3.83955e-08	4.15848e-06
COL2A1	-3.85285	-0.0352051	1.03798e-18	5.07989e-15
COL9A1	1.25798	1.85757	4.14845e-05	0.000981922
CPA1	-1.52037	10.9149	0.00885225	0.048834
CPA5	-1.51638	-1.0309	2.29805e-05	0.000636156
CPB2	-1.46735	-0.329647	0.000360503	0.00486626
CPE	-1.46717	8.71511	6.33212e-07	3.82149e-05
CPLX1	-1.01175	2.92525	1.62853e-05	0.000483868
CPLX2	-1.92125	6.02807	7.62009e-06	0.000268473
CPS1	2.34895	4.87968	1.94578e-09	3.36505e-07
CRMP1	-1.14946	5.18872	1.49206e-06	7.53354e-05
CROCC2	-1.94276	-1.36615	1.2428e-09	2.31312e-07
CRYBA2	-2.47856	4.80414	1.02636e-07	9.17086e-06
CRYGD	-2.14749	-1.24798	3.92887e-05	0.000944545
CRYGN	-1.25255	-0.837116	4.85695e-06	0.00018746
CSAG1	1.67204	-2.19928	3.55147e-05	0.000874734
CSAG3	2.03719	-3.52536	0.000824735	0.00891794
CSN2	-2.46299	-3.97027	0.000996871	0.0102285
CSN3	-5.63683	-1.13184	3.99291e-12	1.78389e-09
CTA-299D3.8	-2.91657	-3.14665	9.0454e-09	1.27561e-06
CTA-384D8.31	1.38015	0.0417326	0.000383661	0.00508324
CTA-796E4.3	-2.22154	-4.04974	2.34119e-05	0.000643116
CTA-796E4.4	-1.95248	-3.78382	1.78741e-05	0.000523164
CTB-107G13.1	1.19979	-3.11641	0.000698883	0.00789637
CTB-40H15.4	-1.28732	-3.56965	7.07763e-06	0.000254376
CTB-43E15.1	-2.3221	-3.74426	4.55221e-05	0.00104391
CTB-49A3.2	-1.3889	-2.8174	0.000141559	0.00247072
CTB-49A3.4	-2.25337	-2.91255	5.62314e-06	0.000211555
CTB-55O6.13	-1.18121	-3.6051	8.08555e-05	0.00160945
CTC-232P5.3	-1.64759	-3.25844	3.03894e-05	0.000780157
CTC-241F20.4	2.24978	-3.80496	2.33754e-05	0.000643069
CTC-248O19.1	-1.2926	-3.82027	0.00034457	0.00471739
CTC-273B12.10	-1.51445	-2.96538	7.34455e-07	4.34023e-05
CTC-367J11.1	-1.86416	-2.82061	4.10575e-06	0.000165087
CTC-461F20.1	-3.4988	-2.43103	1.22442e-09	2.30327e-07
CTC-518B2.8	-1.90434	-3.13531	0.000377651	0.00503227
CTC-575D19.1	1.1091	2.89157	0.00112898	0.0111914
CTCFL	2.47246	-2.66144	2.47818e-06	0.000112434
CTD-2037L6.2	-1.30267	-3.05876	0.000228156	0.00349148
CTD-2047H16.5	-1.42608	-2.26888	2.98534e-08	3.4053e-06
CTD-2066L21.2	-1.50456	-3.71483	0.00724241	0.042273
CTD-2066L21.3	-1.48091	-2.6581	0.00108011	0.0108236
CTD-2089N3.1	-1.20248	-0.547977	0.000173043	0.00285308
CTD-2089N3.2	-1.70224	-0.720187	3.32473e-06	0.000140905
CTD-2091N23.1	-4.17015	-2.16541	5.32169e-14	4.50481e-11
CTD-2224J9.8	-1.05054	-3.20709	0.000152582	0.00259826
CTD-2228K2.1	-1.35195	-4.03354	0.00652995	0.0392761
CTD-2265O21.3	-2.04558	-3.7989	5.61235e-05	0.00122968
CTD-2270P14.5	-1.04388	1.13233	4.63424e-06	0.00018113
CTD-2339F6.1	-1.40263	-3.08249	3.0692e-05	0.000784037
CTD-2354A18.1	2.42149	-2.92578	0.000414462	0.00539082
CTD-2373J6.1	-1.36382	-2.31196	4.66928e-07	3.02198e-05
CTD-2501B8.1	-2.11886	-3.21886	3.24087e-07	2.24795e-05
CTD-2528L19.3	-1.59643	-3.04459	2.26347e-08	2.75792e-06
CTD-2542C24.3	-1.23419	-3.69381	0.000275633	0.00400646
CTD-2560K21.6	-2.46719	-4.00757	4.5439e-05	0.00104391
CTD-2566J3.1	1.29501	0.416309	0.00143158	0.0132441
CTD-2587H19.2	-1.01735	-2.3369	0.000851436	0.00912196
CTD-2587H24.10	-1.09879	-0.959837	2.80741e-06	0.000124046
CTD-2587H24.5	-1.36812	-2.80888	9.85173e-06	0.000326029
CTD-2619J13.9	-1.03678	-0.234657	9.10611e-07	5.08751e-05
CTD-2623N2.11	-1.32272	-2.71649	3.06439e-05	0.000784037
CTD-2649C14.3	-1.08811	-2.92066	2.54273e-05	0.000683309
CTD-3064H18.4	-2.70208	-1.73609	2.54323e-11	8.52168e-09
CTD-3194G12.1	-4.81388	-2.7741	3.72739e-08	4.06437e-06
CTRB1	-1.75859	9.22485	0.00216864	0.0179793
CTRL	-1.73079	-0.626582	4.62421e-06	0.000180958
CTXN2	-1.88051	-1.52592	2.03052e-05	0.000579039
CUX2	-2.76553	0.00608912	3.31947e-12	1.52539e-09
CUZD1	-1.3692	6.34831	0.00166122	0.0148105
CXCL9	1.24956	5.49769	0.000216226	0.00335036
CXCR2P1	1.04245	-0.557401	0.00333742	0.0244599
CXorf57	-1.09499	3.02065	6.21732e-05	0.00131921
CXXC4	-1.12845	3.27103	1.75842e-05	0.000516086
CYP11A1	3.38004	2.14334	3.75512e-16	6.03954e-13
CYP11B1	10.6453	2.64091	8.08861e-17	1.73458e-13
CYP11B2	5.77263	-3.18984	1.92343e-08	2.40743e-06
CYP17A1	6.0713	3.43105	1.35816e-27	4.36878e-23
CYP1A1	1.43962	-1.42394	0.000281484	0.00407234
CYP21A1P	1.58248	0.161506	2.16039e-06	9.99902e-05
CYP21A2	4.18823	2.25267	1.10623e-18	5.07989e-15
CYP3A4	1.73568	2.05539	4.13011e-05	0.000979486
CYP46A1	-1.9077	1.19976	1.89158e-11	6.83668e-09
CYP4F2	1.08987	0.204696	0.00649049	0.0391165
CYP4F24P	-2.45922	0.527093	4.56922e-07	2.96926e-05
CYP4F30P	-2.95961	-3.30999	1.10866e-07	9.71725e-06
CYP4F62P	-2.23075	-3.06858	5.06417e-05	0.00113915
CYP4Z1	1.96687	-2.11569	2.13683e-07	1.62369e-05
DBH	2.85922	1.40903	3.10369e-13	2.07992e-10
DCC	-1.28269	-0.0714485	0.000180133	0.00293831
DCX	-1.75428	1.18879	3.20564e-06	0.000137122
DDC	-1.44589	4.6699	2.52386e-05	0.000680512
DDN	-1.27086	-1.39314	9.93669e-06	0.000327868
DDX25	-1.15437	0.904897	0.000805494	0.00877714
DDX53	4.25318	-3.65535	1.49144e-06	7.53354e-05
DEFA5	5.75966	2.89525	2.79986e-08	3.23968e-06
DEFA6	4.6742	1.84339	9.03124e-07	5.06111e-05
DES	2.43306	8.5408	1.44206e-05	0.000440103
DHRS2	-1.57036	3.77357	2.18393e-06	0.00010079
DHRS9	1.3112	5.86599	0.000192328	0.00307944
DIRAS1	-1.39316	2.57873	7.53675e-07	4.42399e-05
DIRAS3	-1.35237	3.67715	2.61984e-06	0.000117208
DKFZP434H168	-1.5862	-4.00699	0.000252492	0.003748
DKK4	1.04127	0.652456	0.00236468	0.0191581
DLGAP1	-1.11899	1.04511	0.00172959	0.0152846
DLGAP1-AS5	1.40596	-0.331501	0.00694818	0.0410472
DLGAP2	-1.37217	-0.824083	5.83669e-06	0.000218313
DLGAP3	-1.03156	0.967132	8.46759e-05	0.00166591
DMP1	-1.09792	-2.94174	0.000583306	0.00692114
DMRTC1B	-1.38389	-3.72761	0.000371645	0.00497123
DNAH9	-1.29803	1.12888	3.56741e-06	0.000148644
DNAI1	-2.01301	0.44328	5.09976e-09	7.52496e-07
DNAI2	-2.62622	-1.37272	6.94389e-12	2.97819e-09
DNASE2B	-3.0157	1.13591	1.26912e-12	6.91928e-10
DNER	-1.29012	2.62657	0.00014434	0.00250161
DPP6	-1.42313	4.0946	0.000120837	0.0021923
DPPA2	3.36137	-3.84297	2.03529e-06	9.59154e-05
DPPA2P2	-3.07018	-4.02654	1.64264e-05	0.000486546
DPY19L2P1	-2.27632	-1.12193	9.12084e-09	1.27561e-06
DRAIC	-3.58744	2.19942	9.88083e-17	1.86963e-13
DRC1	-1.38663	0.595447	0.000137812	0.00242108
DRD2	-1.8522	1.09672	2.69016e-07	1.91872e-05
DSCAM	-1.84067	1.30244	3.81562e-06	0.00015556
DSG1	2.25126	-1.42789	4.17691e-08	4.41932e-06
DUSP15	-1.53024	1.23159	3.70571e-10	8.0001e-08
DUSP26	-1.47607	3.48308	1.36457e-05	0.000421973
DUSP9	1.1094	-0.349511	0.00520181	0.033566
EDN3	-1.68492	5.24275	1.2052e-06	6.32425e-05
EEF1A2	-1.39876	6.31331	1.11912e-05	0.000361434
EEF1DP5	2.50683	-1.8188	0.000432063	0.00557369
EFCAB6-AS1	-1.50818	-3.19968	2.16106e-05	0.000606057
EFCAB8	-1.04171	-1.89429	7.17606e-05	0.00147308
EFNB3	-2.18758	3.63519	8.89747e-13	5.20373e-10
EFR3B	-1.23508	2.65752	2.32663e-06	0.000106007
ELANE	-4.85066	2.08266	1.85388e-18	5.96336e-15
ELAVL2	-1.31103	-1.08749	2.52349e-05	0.000680512
ELAVL3	-2.61766	0.280983	6.8177e-10	1.4058e-07
ELFN1	-1.4225	2.3266	3.48737e-09	5.55337e-07
ELOVL2-AS1	-1.26131	-3.86963	0.000119119	0.00217248
ENO2	-1.05049	6.43356	4.1605e-08	4.41685e-06
EPHA5	-1.90133	0.554046	2.21628e-05	0.000619385
EPHA5-AS1	-1.75685	-2.44662	0.000411454	0.00536709
EPHA7	1.91142	1.87675	2.55508e-07	1.83869e-05
ERAS	-1.2804	-3.21927	7.95544e-07	4.60256e-05
EREG	1.39473	3.37327	5.1973e-05	0.00115697
ERICH4	2.67605	-2.05589	9.92314e-10	1.92288e-07
ESX1	-3.13943	-3.78333	3.31689e-07	2.28467e-05
EVX1	-1.39083	0.496441	0.00207008	0.0173951
EVX1-AS	-1.79871	-1.47001	0.00155694	0.0140483
EYA1	-1.38531	-0.251109	3.01564e-06	0.000130733
F10	-1.54633	4.5994	2.05574e-07	1.59343e-05
F7	-2.21863	0.537459	2.21286e-10	5.31201e-08
FABP1	2.50039	3.70565	8.18664e-06	0.000282195
FABP2	2.23153	2.15722	6.57604e-05	0.00138008
FADS2P1	-1.18171	-3.28684	0.00185468	0.016098
FADS6	1.41305	-2.27308	0.000841691	0.00905205
FAM131C	-2.07583	2.04319	7.00533e-10	1.4262e-07
FAM135B	-1.49592	1.83354	6.78833e-05	0.00141289
FAM153C	-1.21688	-1.09101	3.19986e-05	0.000808323
FAM163A	-1.91988	1.83385	3.70622e-07	2.50458e-05
FAM167A	-1.19277	4.21891	2.91354e-06	0.000127337
FAM171A2	-1.1095	1.69405	3.2426e-07	2.24795e-05
FAM179A	-1.36896	1.66251	2.67924e-08	3.12258e-06
FAM19A4	-1.57333	-2.1398	0.000232759	0.00353501
FAM201B	-1.02361	-3.82461	0.00221761	0.0182861
FAM222A	-1.29417	3.56626	3.80754e-06	0.00015556
FAM41C	-1.42594	-3.77955	0.000872282	0.00928473
FAM47C	-1.70206	-3.82308	0.000291637	0.00418238
FAM57B	-1.38044	-0.0276375	1.63994e-06	8.073e-05
FAM71F1	-1.1515	-3.1223	0.00033917	0.00465844
FAM83D	1.13132	3.94153	1.62909e-05	0.000483868
FAM90A25P	-1.06284	-3.45425	2.86577e-05	0.000745818
FAM90A2P	-1.05494	-3.39928	1.19985e-05	0.000382134
FAR2P4	-1.79084	-3.64046	0.000558057	0.00668318
FAT2	-1.48553	1.9777	0.000113489	0.00209564
FBLL1	-2.09076	1.83482	8.51715e-10	1.69118e-07
FBN3	2.36258	-0.260083	3.72082e-08	4.06437e-06
FBXL16	-1.10429	3.44993	7.05609e-05	0.00145309
FBXL21	-2.25061	-3.26477	7.22405e-05	0.0014801
FBXO15	-1.03154	-0.0510531	5.90823e-06	0.00022022
FDCSP	-1.64178	5.00851	0.000381145	0.00507253
FER1L6	1.16359	4.67051	0.00299321	0.0226387
FEV	-2.41975	2.85774	2.59039e-08	3.04106e-06
FFAR2	-1.30911	2.01949	0.000351763	0.0047905
FGB	-3.29992	4.77143	2.55038e-12	1.243e-09
FGF1	-1.14446	3.21146	8.35019e-08	7.81838e-06
FGF14	-1.27872	3.05868	8.11208e-07	4.67637e-05
FGF17	-1.40721	-0.64087	4.71229e-08	4.85834e-06
FGL1	-2.64108	3.98053	2.89303e-10	6.84265e-08
FLJ22763	3.94001	-0.542131	9.12664e-08	8.43611e-06
FLJ26850	-1.45217	-1.75539	9.94944e-07	5.42447e-05
FLNC	1.28732	6.09922	6.08917e-06	0.000225397
FO538757.3	-1.55421	-3.38247	0.000248746	0.00370779
FOXB1	-1.99498	-2.54023	2.54944e-05	0.00068454
FOXL2	-1.03537	-1.58279	0.00908006	0.0497409
FP236383.3	-5.11527	-1.81263	3.13785e-10	7.15853e-08
FRG1JP	-1.09319	0.656356	6.26528e-05	0.00132851
FRMPD1	-1.84116	1.1496	2.54376e-06	0.000114281
FSCN1P1	-1.52658	-3.65533	0.00013305	0.00235802
FSTL4	-2.45775	2.97859	4.67106e-11	1.39124e-08
FTCD	-3.94046	3.08277	2.5169e-17	6.22778e-14
FZD9	-1.0787	-1.55564	0.000208914	0.00327333
G6PC2	1.30852	4.95605	0.0022165	0.018286
GABBR2	-1.04839	0.020431	0.0019987	0.0169368
GABRB3	-1.11686	4.81428	0.000117045	0.00214285
GABRG2	-1.6679	0.660301	0.000151094	0.00257565
GABRG3	-4.80105	0.686158	6.7904e-12	2.95171e-09
GABRQ	-1.14631	-0.889874	0.00159709	0.0143421
GABRR3	-1.58888	-3.95073	0.00749294	0.0432914
GACAT3	-1.4179	-3.39042	0.00643966	0.0388931
GADD45G	-1.08884	4.15227	5.04434e-08	5.13485e-06
GAL3ST3	-1.04449	-3.24525	0.00243245	0.019527
GALNT9	-1.01737	-0.278069	0.000176807	0.0028981
GALNTL6	-1.37531	0.110672	1.87512e-05	0.000541445
GAST	-3.55385	4.42004	1.32017e-05	0.000413559
GBX1	-5.85956	-1.20408	8.11745e-13	4.83544e-10
GC	-1.41113	7.41234	0.000524292	0.00642228
GCK	-1.20824	2.57235	0.000577145	0.00686831
GDAP1L1	-1.70615	0.713962	1.34685e-06	6.93188e-05
GDPD4	-1.45524	-1.44558	3.91484e-05	0.00094258
GFY	-2.45542	-2.80525	5.24449e-06	0.000199409
GHRH	-4.62852	-1.04777	6.62433e-08	6.43761e-06
GHRHR	-2.26298	-0.329079	7.7283e-08	7.35492e-06
GIP	2.7731	0.0414383	8.77662e-07	4.97038e-05
GIPR	-1.24918	4.62059	9.98827e-07	5.43642e-05
GJD4	-1.36654	-3.01431	4.09387e-05	0.000972581
GLB1L3	-1.01061	-0.332953	0.00561006	0.0353312
GLRA2	-2.28332	-1.82878	2.38084e-05	0.000651229
GLYATL3	-5.55211	-1.317	1.93856e-09	3.36505e-07
GNAT1	-1.31369	-3.96244	0.00267408	0.0208526
GNMT	-1.19764	1.16703	5.69847e-05	0.00124189
GOLGA2P11	-5.26458	-1.90827	3.06488e-10	7.09267e-08
GOLGA6A	-2.2389	-3.82499	0.000155544	0.00263197
GP9	-1.7131	-3.49032	0.000872471	0.00928473
GPA33	1.12328	3.32274	0.000653916	0.00751507
GPC5-AS1	-3.34246	1.34803	1.50197e-08	1.94032e-06
GPER1	-1.85013	3.05764	1.48839e-12	7.97948e-10
GPHA2	-1.27986	0.0681174	0.00269028	0.0209435
GPM6A	1.12218	1.87145	9.45528e-05	0.00181148
GPR119	-1.74763	1.46275	0.000362273	0.00487787
GPR142	-1.90388	0.950981	1.68158e-06	8.24565e-05
GPR148	-1.80513	-1.36027	0.000156669	0.00264402
GPR149	-3.79409	-2.52251	2.75698e-07	1.95339e-05
GPR150	-1.119	-0.396582	2.2754e-07	1.68647e-05
GPR162	-1.10423	2.89458	1.37121e-07	1.14269e-05
GPR179	-3.55697	0.878983	8.1646e-16	1.19378e-12
GPR6	-2.73823	-1.98041	2.14868e-06	9.95915e-05
GPR62	-1.43131	-2.17357	1.55218e-06	7.75293e-05
GPX3	-1.27388	7.68347	1.77927e-06	8.60155e-05
GRIA1	-2.73648	0.469878	2.58813e-09	4.35876e-07
GRID2	1.41699	-2.98165	7.05758e-06	0.000253939
GRIK5	-1.14731	3.22133	3.27187e-05	0.000820314
GRIN2C	-2.43571	0.819736	1.23973e-13	8.6692e-11
GRIP2	1.04865	1.61455	0.00062554	0.00726942
GRM1	-2.12089	-0.900961	1.18123e-09	2.24831e-07
GRM4	-1.04639	2.18404	0.0041838	0.0287136
GRM7-AS3	-2.60187	-1.76299	1.43392e-06	7.27522e-05
GRP	-1.17999	2.72878	7.59802e-05	0.00153329
GRPR	-1.25836	-0.712885	8.41863e-05	0.00166238
GS1-259H13.2	-1.0483	-0.377038	3.00295e-07	2.10908e-05
GS1-25M2.1	-1.35455	-3.7481	0.000974865	0.0100794
GS1-72M22.1	-2.02372	-0.691259	6.84397e-08	6.61111e-06
GSTA3	3.08522	-2.90297	2.02404e-06	9.56416e-05
GUSBP6	1.60078	-3.86436	0.00236778	0.0191631
GXYLT1P1	-4.56566	-3.92696	2.52782e-08	2.98943e-06
HADHAP1	-1.17765	-2.37825	0.00025741	0.00378952
HAND1	3.12899	-0.503685	5.37134e-07	3.34197e-05
HAO1	-2.43668	-0.713293	1.11008e-06	5.91987e-05
HAP1	-3.20338	3.28137	1.47817e-14	1.53382e-11
HAPLN2	-1.98278	-1.11904	4.12781e-08	4.39667e-06
HAR1A	-1.02474	-0.59917	0.00047764	0.00600635
HBE1	1.33941	-3.42939	0.000635422	0.00735503
HCN2	-1.46889	1.58341	1.49243e-07	1.21059e-05
HCN4	-1.90361	1.12689	1.22447e-07	1.05034e-05
HHATL-AS1	-1.06717	-3.96868	0.00125666	0.0120918
HIST1H3G	1.13235	-1.75678	0.000204112	0.00322021
HMP19	-1.37267	2.34539	0.000164845	0.00275889
HMX1	-1.50583	-3.99875	0.000243702	0.00365685
HMX3	-1.37539	-0.930031	0.000898634	0.00949618
HOXB1	-1.55874	-2.04751	0.00300753	0.0227032
HOXC13	1.61166	-1.45924	0.00455998	0.0305776
HOXD13	2.37484	-3.54365	0.000166397	0.00277619
HP	-2.96855	4.727	5.53259e-09	8.0894e-07
HPGD	1.00914	5.9959	1.62423e-05	0.000483764
HPN	-1.32372	4.59854	9.00426e-06	0.000303288
HRASLS	-1.32774	-0.112551	4.22524e-05	0.000991621
HRH3	-2.96581	-2.34073	2.90151e-09	4.73771e-07
HS3ST4	-3.02365	-1.41121	5.0602e-10	1.07087e-07
HS3ST6	-2.48377	-2.67126	2.25121e-05	0.000627511
HS6ST3	-1.78002	2.50417	6.76832e-06	0.000246286
HSD3B2	5.89321	1.00033	1.19069e-19	1.2767e-15
HSD52	-1.02451	-3.27017	0.00383509	0.0269293
HSPB3	1.47609	-2.22597	0.00302862	0.0228149
HTR5A	-5.18796	-2.38766	1.26763e-09	2.34343e-07
HTR5A-AS1	-5.1935	-3.47487	6.14907e-09	8.83024e-07
IDO1	1.16843	3.90169	5.94574e-05	0.00127335
IFITM5	-1.06509	-3.30551	0.00131025	0.0124519
IFNA22P	-2.42627	-3.90285	2.91504e-05	0.000756194
IGFALS	-1.14211	2.47497	0.00020448	0.00322428
IGHV1-68	2.31808	-2.6095	4.01626e-05	0.000961185
IGHV1OR16-3	-1.84154	-2.70232	0.000361476	0.00487376
IGHV3-20	1.57233	0.73456	5.82442e-05	0.00125241
IGHV3-50	2.37437	-2.91083	4.22367e-06	0.000168355
IGHV3-64	1.38127	1.58874	0.00192479	0.0164798
IGHV4-4	1.34925	1.3319	0.00288287	0.0220531
IGKV1D-8	-1.0603	1.00128	0.00748943	0.0432906
IGKV3D-20	1.02106	2.4772	0.00751513	0.0433768
IGLC7	-1.13851	2.04632	0.00438231	0.0297396
IGLV1-36	-1.18418	1.89248	0.00464752	0.0309858
IGLV2-18	1.06965	1.73997	0.00456461	0.0305896
IGSF1	-2.18947	3.36163	2.75469e-09	4.5912e-07
IL13RA2	-2.44684	1.38312	2.80735e-11	9.1216e-09
IL17C	1.17282	-1.62961	0.000676684	0.00771875
IL20	1.50159	-3.03354	0.0019507	0.0166351
IL4	-1.48233	-2.60946	2.11899e-06	9.87847e-05
INA	-1.25345	3.3541	0.000518044	0.00636513
INHBE	-1.06776	0.227256	3.96448e-06	0.000160007
INSL4	-3.1178	-0.867312	2.10301e-05	0.000595163
INSL5	-1.56105	-3.89804	6.27928e-05	0.00132885
INSM1	-1.71302	3.97451	1.14688e-05	0.000368549
INSM2	-2.25094	-2.72513	4.28743e-08	4.4923e-06
IQSEC3	-1.76157	3.49734	1.35963e-09	2.48496e-07
IRX1	-3.55423	1.0678	3.29096e-10	7.30071e-08
IRX2	-3.17465	3.99967	9.9411e-12	4.04779e-09
IRX4	1.73295	-2.48799	0.000199697	0.00316749
ISX	4.02048	-0.216951	4.3331e-15	4.97796e-12
ITIH1	-1.09788	0.46908	0.0014933	0.0136463
ITLN2	1.77401	-1.06943	0.00169145	0.0150011
JAKMIP1	-1.15038	1.56413	7.26036e-05	0.00148659
JAKMIP2-AS1	-1.0922	-3.66419	0.00357686	0.0256594
JPH3	-1.34952	1.91266	1.31804e-05	0.000413559
KB-1247B1.1	1.20925	-3.582	0.00152494	0.0138365
KCNA4	-1.50986	-3.0453	0.0019126	0.0164279
KCNA5	-1.84933	2.87534	2.42314e-07	1.77148e-05
KCNB1	-1.16745	2.48876	0.000626872	0.00728227
KCNC1	-1.67005	0.756728	1.59443e-05	0.000477989
KCNC2	-1.62832	-1.01604	0.000167781	0.00279204
KCNE1B	1.17994	-3.6596	0.000396911	0.00522185
KCNH3	-1.91543	1.95638	2.29733e-11	7.94605e-09
KCNH5	-1.84062	-2.17145	0.000409944	0.00534957
KCNH6	-2.45919	3.58091	3.71944e-08	4.06437e-06
KCNJ13	1.92785	-1.99941	2.60037e-08	3.04168e-06
KCNJ6	-1.11497	2.72266	0.00124954	0.0120377
KCNJ6-AS1	-1.3318	-4.02617	0.00642107	0.0388245
KCNK12	-1.08214	-0.758267	5.29984e-07	3.31029e-05
KCNK16	-1.31523	4.88048	0.00309601	0.0231711
KCNK17	-1.25446	2.29253	3.30252e-05	0.000826711
KCNN1	-3.0783	0.385192	5.4804e-18	1.46907e-14
KCTD4	1.20356	-2.34754	0.00247753	0.019795
KHDRBS2	-1.41153	-0.949578	8.45182e-05	0.00166485
KIAA0087	-1.29847	-2.08221	6.34335e-05	0.00133977
KIAA1324	-1.02182	7.35513	0.000674973	0.00770486
KIF19	-2.25464	2.5022	7.46495e-10	1.50078e-07
KIF1A	-1.36941	5.73871	5.40952e-05	0.00119511
KIF5A	-1.06987	3.07525	0.000123127	0.00222382
KISS1	-1.75669	1.2465	2.32254e-05	0.000640182
KISS1R	-2.75037	-0.239378	2.37013e-11	8.02526e-09
KL	-2.317	3.6638	6.89643e-10	1.41298e-07
KLB	-1.42551	0.575861	5.16778e-06	0.000196724
KLF2P3	-1.94315	-3.60675	0.000895192	0.00947745
KLHL41	-1.80163	1.31651	3.99624e-07	2.65045e-05
KLK3	-1.70443	1.51728	0.00688877	0.0408538
KLK5	2.5211	2.3971	2.73033e-05	0.000721072
KLRC2	-1.76794	-0.675722	1.17795e-05	0.00037665
KNCN	-1.82333	-3.88016	0.00353146	0.0254644
KRT14	-1.76493	3.84748	0.000294086	0.00420439
KRT16P6	-2.30137	-2.05275	2.28085e-06	0.000104497
KRT17P4	1.90326	-2.81941	5.52442e-05	0.001213
KRT17P7	1.75607	-4.02078	0.00265183	0.0207517
KRT20	1.6954	4.79809	0.00192232	0.0164675
KRT40	-2.06981	-0.453107	3.69569e-07	2.50272e-05
KRT41P	-2.78511	-3.96084	2.51672e-05	0.000680512
KRT8P34	-3.17679	-3.61511	2.76929e-07	1.9578e-05
KRTAP3-3	-2.37638	-3.97514	0.000479848	0.00602705
KRTAP5-5	-1.02439	-2.23445	0.00536775	0.0342792
LA16c-329F2.1	-4.25668	-1.37783	5.39763e-13	3.47251e-10
LA16c-352F7.1	-2.97451	-2.40109	3.62226e-09	5.71163e-07
LA16c-380A1.1	-1.51716	-1.53898	2.46076e-08	2.92085e-06
LAMA5-AS1	-1.7422	-1.86945	8.50458e-07	4.85909e-05
LAMB4	-1.33819	-0.401147	1.00952e-06	5.48532e-05
LCN1	-4.74279	0.0285089	2.43786e-18	7.12897e-15
LDB3	1.07852	1.6416	7.72158e-05	0.00155529
LDHC	-1.10526	-0.993418	0.00772702	0.0443215
LDLRAD1	-1.22946	0.901466	7.29633e-05	0.00149206
LGALS7	-1.99655	0.0198181	0.00147205	0.0135136
LGI3	-1.69471	1.89528	6.92372e-06	0.000251088
LHFPL1	-1.11702	-2.957	0.000977908	0.0100951
LHFPL4	-1.43452	3.02159	0.000180562	0.00294076
LHX2	-2.83789	-1.13514	4.12625e-10	8.79001e-08
LHX5	-4.01099	1.01191	1.73282e-11	6.48134e-09
LHX5-AS1	-9.47861	0.841959	1.52808e-12	8.05798e-10
LIN28B	-1.9129	-3.49636	0.00576159	0.036015
LINC00051	6.13587	-1.4766	2.47331e-12	1.243e-09
LINC00237	-3.51532	-2.38451	4.16363e-09	6.43901e-07
LINC00266-1	-1.01201	-3.76264	0.00461371	0.0308159
LINC00334	-1.3556	-2.99906	2.2345e-06	0.000102829
LINC00348	-1.88009	-2.28372	0.000755207	0.0083797
LINC00403	-2.05901	-3.7421	5.8936e-05	0.00126386
LINC00452	-2.47097	-2.27256	2.79078e-09	4.62737e-07
LINC00488	-2.53693	-3.36884	3.28573e-06	0.00013962
LINC00565	-1.66223	-0.146834	5.1925e-10	1.09168e-07
LINC00589	-1.56956	-0.437093	1.26425e-05	0.000399579
LINC00593	-2.24386	-3.46037	1.7688e-06	8.58232e-05
LINC00634	-1.13429	-2.20796	0.000431849	0.00557369
LINC00645	-2.60368	-2.21583	0.00268832	0.0209342
LINC00648	1.18656	-3.05217	0.00458024	0.0306628
LINC00706	-3.87736	-2.75925	9.77321e-09	1.34925e-06
LINC00870	-1.275	-0.893829	4.5806e-05	0.00104797
LINC00871	-3.02563	-3.77992	1.64135e-06	8.073e-05
LINC00907	-2.2188	-0.989841	1.08801e-11	4.32075e-09
LINC00917	-2.37996	-3.97986	0.000479726	0.00602705
LINC00923	-1.02109	-1.17554	0.00207087	0.0173972
LINC00958	-2.04759	-1.73742	5.2821e-07	3.31029e-05
LINC00970	-1.31727	-3.2101	0.00151585	0.0137897
LINC00982	-1.94533	3.7639	3.31913e-10	7.31278e-08
LINC01014	-1.07228	-1.25807	0.00755987	0.0436009
LINC01018	-1.44203	1.37556	2.52875e-05	0.000680688
LINC01021	-1.31696	-2.09814	0.00288437	0.0220541
LINC01060	-1.80743	-1.83596	8.00589e-06	0.000278707
LINC01079	-2.68943	-2.21725	6.00349e-06	0.000223254
LINC01093	-2.08549	-3.60002	2.79373e-05	0.000732852
LINC01099	1.23561	-0.433651	0.00174745	0.0154
LINC01102	-1.31199	-3.81936	0.00543278	0.0345778
LINC01141	-1.23368	-2.98444	1.92707e-05	0.000554455
LINC01146	-1.24016	1.22294	0.000383678	0.00508324
LINC01169	1.45888	-1.63549	0.000255632	0.00377371
LINC01234	1.6355	-0.140894	0.000942348	0.00983832
LINC01250	-3.34172	-2.96021	4.12518e-08	4.39667e-06
LINC01276	-2.015	-3.76544	0.000112663	0.00208357
LINC01284	-2.11799	-3.3765	2.52633e-05	0.000680607
LINC01351	-2.46272	-3.81774	0.000322852	0.00449575
LINC01363	-2.26217	-2.61539	0.00501783	0.0327003
LINC01370	-1.7159	0.649822	0.000834487	0.0089896
LINC01399	1.61127	-4.0979	5.45691e-05	0.00120134
LINC01413	-4.71335	-1.41181	1.08227e-08	1.43264e-06
LINC01419	2.66393	-3.56129	7.75194e-05	0.00155945
LINC01431	-1.05218	-1.0694	8.35814e-07	4.80101e-05
LINC01435	-1.57651	-3.41788	0.000402823	0.00527993
LINC01445	-4.25143	-3.8547	1.30762e-07	1.104e-05
LINC01446	1.8011	-2.58459	0.00191725	0.0164503
LINC01451	-1.12532	-1.43329	0.000106688	0.00199409
LINC01456	-2.3716	-3.91713	0.00024819	0.00370637
LINC01484	-1.01755	-0.784838	5.17226e-05	0.00115299
LINC01516	-1.06886	-3.54253	0.00328263	0.0241575
LINC01522	-3.16589	-1.26493	3.37473e-10	7.38469e-08
LINC01554	-1.00978	-1.17675	1.32138e-05	0.000413559
LINC01571	-2.2499	-2.91589	7.26046e-06	0.000259209
LINC01574	-1.3251	-2.04901	0.00191174	0.0164279
LINC01586	-1.31854	-1.55033	0.000965329	0.0100171
LINC01616	-2.95624	-3.88099	2.24054e-06	0.000102959
LINC01619	-1.67497	0.918439	3.96946e-09	6.22857e-07
LINGO1	-1.16841	2.81477	1.03587e-07	9.23015e-06
LINGO3	-1.14873	-0.232346	8.36527e-05	0.00165638
LIPF	3.81492	-0.6543	6.6894e-08	6.48126e-06
LKAAEAR1	-2.37084	-2.72492	1.26421e-07	1.07867e-05
LL0XNC01-16G2.1	-3.19696	-1.77315	1.06495e-06	5.7189e-05
LL22NC03-63E9.3	1.73848	-3.74203	0.000459225	0.00581799
LLNLF-187D8.1	-2.19741	-1.12565	4.66973e-08	4.82995e-06
LLNLR-268E12.1	-1.09215	-1.15014	2.99218e-07	2.10612e-05
LMX1B	-1.30946	1.02877	3.293e-05	0.000824967
LRP2	2.05622	-0.943602	3.54601e-08	3.93326e-06
LRRC10B	-1.58717	2.26013	2.12389e-07	1.61894e-05
LRRC23	-1.09073	3.64475	3.26428e-09	5.2501e-07
LRRC24	-2.1929	-3.8065	1.19142e-05	0.000380201
LRRC4B	-2.31241	2.46082	7.62532e-14	5.70427e-11
LRRC53	-4.81938	-1.0407	1.39082e-09	2.5276e-07
LRRC9	-2.26087	-1.5675	3.45713e-08	3.8613e-06
LRTM2	-1.54349	-3.579	0.000383901	0.00508324
LSINCT5	-2.36674	-3.40558	2.15311e-05	0.000604355
LUZP2	1.10316	0.976233	2.48129e-05	0.000672983
LY6H	-3.49532	3.22765	1.26338e-18	5.07989e-15
MAB21L2	1.74589	2.93199	1.81453e-05	0.000528697
MAG	-1.27517	-2.21831	0.000430001	0.00555496
MAGEA1	-3.87253	-2.41019	1.13114e-05	0.000364947
MAGEA10	2.47083	-3.05903	1.37228e-05	0.000423628
MAGEA12	3.05718	-2.33473	1.38229e-07	1.14598e-05
MAGEA3	4.5233	-1.21261	4.2189e-06	0.000168355
MAGEA4	4.17497	-1.27962	5.76182e-05	0.00124703
MAGEA6	4.66563	-1.48778	2.83218e-06	0.000124457
MAGEC2	4.48238	-2.62766	1.63204e-06	8.05399e-05
MALRD1	2.07198	0.226769	1.01939e-08	1.38944e-06
MAMLD1	-1.11414	3.70788	1.27391e-07	1.08193e-05
MAP3K15	-1.22525	1.45955	0.00117551	0.0115177
MAP3K19	-1.26939	-1.84252	0.000125708	0.00225903
MAPK8IP1	-1.15082	4.42002	2.11653e-07	1.61716e-05
MAPK8IP2	-1.35464	4.01325	2.48395e-06	0.000112537
MAPT	-1.47118	3.6489	3.40257e-06	0.000143447
MAPT-AS1	-2.85633	-3.82512	1.61587e-05	0.000481719
MAPT-IT1	-2.06581	-2.33609	2.41333e-05	0.000658994
MAS1	-3.68584	-2.36538	6.15023e-11	1.73539e-08
MAST1	-1.39689	1.68811	1.94033e-07	1.5186e-05
MC2R	3.45904	-0.489164	3.00068e-13	2.05368e-10
MCOLN3	-1.01624	2.63727	0.000101296	0.00191897
MEG3	-1.06126	6.75302	9.02468e-06	0.000303658
MEG9	-1.59632	0.679017	1.4941e-07	1.21059e-05
MEP1A	2.74148	2.81668	6.19242e-08	6.09148e-06
MEP1B	-2.18359	3.36123	0.000440805	0.00564465
MGARP	1.211	-0.999848	2.28786e-05	0.000633881
MGAT4C	-1.16193	0.621824	0.00103785	0.0105353
MIAT	-1.34452	4.20897	8.17083e-06	0.000282195
MID2	-1.51166	3.73731	3.87771e-08	4.18572e-06
MIMT1	-2.21659	-2.79441	5.41194e-07	3.35426e-05
MIR124-2HG	-6.37463	-2.65517	3.10925e-10	7.14394e-08
MIR137HG	-1.48887	-1.69854	0.00263673	0.0206817
MIR202HG	2.6865	-2.21234	1.07625e-08	1.43057e-06
MIR205HG	-1.70688	2.7554	0.00549987	0.0349012
MIR210	-1.21027	-1.99418	0.00199763	0.0169322
MIR339	-1.06275	-3.33181	0.000778123	0.00855293
MIR3609	-1.65481	-4.00419	0.000118985	0.00217219
MIR4740	-1.03117	-2.741	3.25909e-06	0.000138855
MIR670HG	-1.41632	-2.96386	0.00386244	0.02708
MIR7-3HG	-1.62965	3.65337	7.94497e-05	0.00158835
MIR92B	-1.10931	-3.92121	0.000745016	0.0082956
MKRN4P	1.38496	-3.77311	0.00136557	0.0128318
MLC1	-2.08847	0.94493	1.52132e-08	1.94966e-06
MLN	4.7694	-0.606842	1.77255e-10	4.41997e-08
MMD2	-3.32799	-2.5174	5.29187e-08	5.33617e-06
MMP3	1.93249	3.37183	8.69408e-07	4.94103e-05
MOGAT3	1.17597	1.16108	0.00224149	0.0183981
MPP2	-1.20125	3.25961	6.95378e-06	0.000251205
MPPED1	-5.9446	1.15597	3.74553e-19	3.01206e-15
MRGPRE	-1.0349	-1.71265	0.0080562	0.0457205
MRGPRX3	1.65167	-3.87398	0.00384657	0.0269864
MS4A10	3.05089	-0.793993	1.30874e-06	6.79005e-05
MS4A15	-2.07832	-2.41056	7.94364e-07	4.60256e-05
MS4A18	3.53821	-3.18221	4.68603e-06	0.00018271
MSI1	-1.52932	2.73874	2.92113e-08	3.34392e-06
MSX2P1	-1.26838	-3.04018	0.000449891	0.00573674
MT3	-2.50546	0.0491563	1.57541e-09	2.83107e-07
MT4	5.48946	-3.21191	3.1814e-07	2.21629e-05
MTCO1P53	-1.60388	-1.02155	7.78335e-05	0.00156284
MTCO3P13	1.34674	-4.05017	0.0056745	0.0356348
MTCO3P22	1.00398	-3.12452	0.00530712	0.0339856
MTRNR2L12	1.20646	0.97476	9.93786e-06	0.000327868
MTTP	3.22219	1.89563	1.95445e-10	4.76278e-08
MUC21	2.50633	-0.059559	5.80564e-08	5.78174e-06
MYBPC1	1.53237	4.41187	0.00398322	0.02768
MYH11	1.65332	9.00466	3.11071e-06	0.000133994
MYL7	-1.99806	-1.99247	2.1275e-05	0.000601364
MYO18B	-1.96078	0.100188	3.93396e-08	4.23223e-06
MYOCD	1.10563	2.22939	0.000688816	0.00781078
MYRFL	1.14991	0.683905	0.000173237	0.00285477
MYT1	-2.22692	2.07328	6.13911e-09	8.83024e-07
NAT16	-1.61306	0.962522	6.1316e-05	0.00130489
NAT2	1.14746	-1.0069	0.000326758	0.00453639
NBPF13P	-1.10845	-3.01527	2.45705e-05	0.000668097
NCAM1	-1.34947	4.93786	1.85127e-05	0.000535038
NCAM1-AS1	-1.8989	-3.21662	0.000138612	0.00243115
NCAN	-3.58563	-0.200125	1.97299e-11	7.0517e-09
NCBP2L	-2.01652	-3.24999	3.21364e-06	0.000137282
NCCRP1	2.26546	2.59798	1.54008e-09	2.78312e-07
NDST3	-1.41727	-0.635393	1.45196e-05	0.000442284
NDUFA4L2	-1.70455	5.30173	3.24637e-09	5.24753e-07
NDUFA5P6	-1.48046	-3.85767	0.00216374	0.0179569
NECAB2	-1.2598	2.25097	7.12566e-05	0.00146367
NEFL	-1.35395	2.15016	4.12484e-05	0.000979217
NEUROD2	-2.10185	-0.519304	5.96497e-05	0.00127662
NEUROD4	-2.44505	-3.10435	0.00560725	0.0353312
NFATC1	-1.14034	4.95164	4.32781e-07	2.84107e-05
NHLH2	-2.85442	-0.739763	2.56414e-09	4.34108e-07
NIM1K	-1.19638	0.797097	4.12389e-06	0.000165503
NIPAL4	1.04518	0.653669	0.00109466	0.0109218
NKX2-2	-1.89301	4.16881	3.88988e-06	0.000157589
NKX6-3	-3.20548	3.09737	1.13161e-08	1.49182e-06
NOTUM	1.06766	2.194	0.000842211	0.00905461
NOVA2	-1.01502	2.99096	1.41882e-06	7.22137e-05
NPAS4	-1.23211	-1.29822	0.000206398	0.00324022
NPHP3-AS1	-2.12704	-2.58321	1.42043e-07	1.17156e-05
NPM1P47	-2.14949	-3.59811	6.98563e-05	0.00144123
NPW	-2.85989	1.39514	3.90813e-10	8.38085e-08
NPY6R	1.54223	-1.24247	1.00938e-05	0.000332329
NR0B1	-1.35323	1.27272	0.000638971	0.00738283
NR5A1	5.23663	-0.622062	1.70838e-15	2.28973e-12
NTS	2.65474	3.26866	3.29819e-07	2.27667e-05
NTSR1	1.17594	3.63703	0.00292959	0.0223097
NUPR2	-1.15698	0.14974	0.000213623	0.00332444
NXPE2	1.4851	-1.42949	0.000568814	0.00678926
NXPE4	-1.77224	-1.28057	0.000563359	0.00673414
NXPH4	-3.4655	2.75477	9.45146e-19	5.07989e-15
NYAP1	-1.30725	2.29528	2.21287e-07	1.65924e-05
OBP2A	-1.22515	-1.88388	2.82338e-06	0.00012424
OBP2B	1.52027	-2.5999	0.000256401	0.00377986
OGDHL	-1.29439	3.52421	5.41793e-05	0.00119533
OLFM1	-1.46261	4.78463	1.19803e-07	1.0407e-05
OLIG2	-1.09963	-3.52184	0.00282844	0.0217401
OPRK1	-1.59709	-2.24596	0.000614211	0.00717405
OR11Q1P	-5.72572	-2.77704	1.82949e-09	3.23346e-07
OR13A1	-1.37008	-0.919726	5.32344e-06	0.000201695
OR14I1	-3.93556	-4.04956	3.11447e-07	2.17789e-05
OR2C1	-1.69302	-3.12688	7.25342e-07	4.29688e-05
OR2T10	-2.74168	-3.48207	8.40872e-06	0.000287748
OR7E28P	-1.94794	-3.54432	7.2715e-06	0.000259315
ORM1	-3.45035	2.38758	1.54558e-11	5.849e-09
ORM2	-2.15506	0.151515	2.32557e-08	2.82289e-06
OTC	1.76404	0.904028	3.76775e-06	0.000154391
OTP	-3.69942	-1.59628	4.38512e-09	6.7491e-07
P2RX6	-1.25756	0.658294	3.62279e-06	0.000150561
PACRG	-1.18054	1.62142	1.29405e-06	6.73556e-05
PACSIN1	-1.03294	1.65423	0.000132726	0.00235634
PADI3	1.57039	1.27566	8.06437e-05	0.00160795
PAEP	-1.54234	2.0074	0.000555049	0.00665955
PAK3	-1.39148	4.32308	3.75944e-06	0.000154247
PAPPA2	-1.87054	4.64497	9.11738e-06	0.000306457
PART1	-1.94889	1.65504	5.08798e-06	0.000194376
PAX7	2.08026	0.196581	0.0049111	0.0322135
PCAT29	-1.26944	-2.04064	7.45035e-05	0.00151393
PCDH15	-2.39851	-1.38304	2.98675e-05	0.000770096
PCDH8	-1.83966	0.580087	0.000110043	0.00204255
PCDHA1	-1.10943	-0.915383	0.000548295	0.00661459
PCDHA2	-1.18936	-1.43868	4.73239e-06	0.000183882
PCDHA5	-2.12445	0.174182	4.70948e-09	7.14575e-07
PCDHA8	-1.48645	-2.06951	5.09855e-05	0.00114289
PCDHB1	-1.12319	-1.409	0.000286225	0.00412684
PCGEM1	-3.53904	-3.92591	2.54337e-07	1.83849e-05
PCP4L1	1.16142	-0.206521	0.00131783	0.0125046
PCSK1	-1.26051	5.88852	0.00146653	0.0134744
PCSK1N	-2.65522	6.91259	5.64611e-11	1.60724e-08
PCSK2	-1.69506	6.68925	5.0829e-05	0.00114213
PDE4DIPP1	-1.57332	-3.58636	0.000123829	0.00223275
PDIA2	-1.25757	5.11609	0.00138347	0.012962
PDZD4	-1.38838	3.74298	1.2274e-08	1.6115e-06
PDZRN4	1.04672	1.08731	0.000618966	0.00722172
PEG3	-1.17487	3.87735	7.77535e-05	0.00156221
PEMT	-1.48489	4.78283	4.81786e-12	2.12296e-09
PGA5	-1.42528	-2.33557	0.00749481	0.0432914
PGAP3	-1.04079	6.30323	9.9183e-08	8.95496e-06
PGBD4P8	-4.12539	-3.43967	2.99024e-06	0.000129983
PGLYRP2	-1.04261	-2.76022	0.00133882	0.012659
PGLYRP3	1.12883	-2.07952	0.00645454	0.0389626
PHEX-AS1	-2.48617	-3.85508	3.37724e-06	0.000142942
PHF21B	-1.59154	0.531661	4.49591e-06	0.00017765
PHOX2A	2.42483	-1.02377	7.07977e-07	4.20952e-05
PIK3C2G	1.38782	3.30709	4.08995e-05	0.000972481
PIP	-1.85536	0.997884	0.00063442	0.00734607
PIPOX	-1.80354	2.61038	9.08895e-10	1.79365e-07
PIWIL3	-2.28607	-3.88979	0.000174862	0.00287419
PLA2G12B	2.87192	-2.38122	1.07396e-07	9.49071e-06
PLA2G1B	-1.47268	8.00664	0.00599909	0.0369892
PLPPR1	-1.02723	0.553974	0.00206498	0.0173749
PLPPR3	-2.49034	-0.15207	3.2621e-10	7.28694e-08
PNLIP	-1.60646	10.6253	0.00862156	0.0478732
PNLIPRP2	-1.89631	7.58218	0.00124625	0.0120168
PNMA3	-1.70735	1.23527	5.99942e-08	5.91973e-06
PNMA6A	-1.37455	1.17566	1.06004e-08	1.42303e-06
PNPLA5	-1.71427	-3.13044	0.00094225	0.00983832
POM121L14P	-1.57141	-3.86468	0.0014166	0.013168
POM121L4P	-3.30016	-1.88925	3.0098e-08	3.42106e-06
POMC	-1.87957	0.949484	2.90579e-11	9.2545e-09
POPDC3	-1.48611	0.383387	4.465e-06	0.000176895
POTEI	-1.28478	-3.29151	0.000343802	0.00471
POU3F4	1.60161	-3.78199	0.000414829	0.00539143
POU6F2	-1.07585	2.10603	0.000844366	0.00907171
POU6F2-AS1	-3.3198	-1.60797	1.19351e-09	2.25833e-07
PPBP	4.8013	3.34512	4.26758e-16	6.53692e-13
PPIAP26	-3.9741	-2.67043	2.51476e-09	4.28001e-07
PPP1R1A	-1.25509	4.60644	0.000985511	0.0101535
PPP1R42	-1.37495	-2.19786	1.07048e-05	0.000347467
PPP4R4	-1.5325	1.02006	1.11224e-05	0.000360211
PRAME	1.42145	1.10871	0.00275076	0.0212587
PRDM7	-1.16789	-4.07547	0.00573329	0.0358869
PRLR	-1.72988	3.8426	3.66204e-08	4.03413e-06
PRMT8	-1.30027	-2.1353	0.000498775	0.00620422
PRODH2	-4.24624	0.366432	2.45778e-14	2.32528e-11
PROL1	2.53548	-4.10254	0.00119149	0.0116318
PROZ	-1.14854	-1.53244	4.23543e-05	0.00099301
PRPH	-1.44815	2.40662	5.61687e-05	0.00122968
PRR18	-1.53385	-0.112439	6.29084e-06	0.000231002
PRR29-AS1	-1.41544	-2.89728	2.99435e-06	0.000129985
PRR9	4.11852	-3.11232	1.09192e-07	9.61466e-06
PRSS1	-1.57593	10.8604	0.00256092	0.0202749
PRSS33	1.13046	2.00866	0.00717856	0.0419953
PRSS3P1	-1.54223	1.12021	0.0048731	0.0320427
PRSS3P4	-1.94215	-2.91244	0.000446269	0.00569874
PRSS57	-7.17486	1.53401	1.80756e-18	5.96336e-15
PRTN3	-1.63546	-2.54476	3.22072e-05	0.000810732
PSAPL1	1.54952	2.55547	0.000506104	0.00626389
PTCD2P2	3.68592	-3.60983	2.23297e-07	1.66654e-05
PTCHD1	-1.27016	0.261638	0.000210023	0.0032807
PTCHD2	-1.74956	1.32439	3.84682e-07	2.57793e-05
PTPRN	-2.13983	7.49385	9.16002e-08	8.4427e-06
PTPRT	-2.26321	3.06815	4.94e-09	7.35672e-07
PWRN4	-1.36203	-3.92515	0.00716288	0.0419305
QPCT	-1.07537	6.17541	6.98952e-05	0.00144123
RAB3A	-1.46819	2.6624	6.7305e-10	1.39677e-07
RADIL	-1.85169	1.83403	1.44824e-11	5.54591e-09
RAPGEF4-AS1	-1.43572	-3.35391	0.00113301	0.0112109
RASA3-IT1	-6.82974	0.376373	2.82517e-16	5.04874e-13
RBAKDN	-1.75995	-3.41411	4.79488e-06	0.000185381
RBM46	-1.27137	-2.21223	0.002409	0.0194015
RBP2	3.64997	2.29377	9.42926e-15	1.04544e-11
RBPJL	-1.50872	2.95035	0.0031412	0.0234167
RDH12	-1.45358	2.17826	2.44942e-05	0.000666585
REEP2	-1.52788	3.76288	2.26854e-07	1.68527e-05
REM2	-1.26033	0.513148	9.63499e-10	1.87836e-07
RETNLB	4.66745	0.315269	2.15615e-08	2.66142e-06
RFPL1	-3.06631	-3.69885	4.05561e-07	2.67879e-05
RFPL2	-1.35158	-1.81303	4.86468e-05	0.00110354
RFPL4AP6	-2.69464	-3.90819	2.11433e-06	9.8779e-05
RFX6	-1.12685	3.09919	0.00477104	0.0315782
RGS11	-1.14355	3.33283	2.22295e-07	1.66292e-05
RGS9	-1.1158	3.18361	3.55916e-05	0.000875956
RIIAD1	-1.52832	0.291005	1.27946e-06	6.67042e-05
RIMBP2	-1.61585	3.90427	1.54932e-05	0.000468392
RIMS2	-1.63216	2.77111	1.2323e-05	0.000390922
RIMS4	-2.08745	-0.0503301	4.89085e-08	5.02633e-06
RIPPLY2	-1.54177	-0.240645	8.58941e-05	0.00168165
RN7SK	-1.10659	2.36945	0.000119563	0.00217533
RN7SKP106	-2.04189	-3.81614	0.00343706	0.0249683
RN7SL386P	-1.36327	-2.85587	0.00825102	0.0464654
RN7SL399P	-2.01058	-3.71106	2.96089e-05	0.00076439
RNA5-8SP3	-3.63474	-3.49416	1.79918e-07	1.42197e-05
RNA5-8SP6	-5.1271	-2.90611	1.06615e-08	1.42303e-06
RND2	-1.32394	1.77252	2.4076e-07	1.76413e-05
RNF17	-1.40255	-2.98991	0.00395517	0.027556
RNF182	-1.95036	0.708439	4.90597e-09	7.34002e-07
RNU4-1	-2.75506	-1.82162	5.77739e-08	5.77147e-06
RNU4-2	-3.19336	0.886746	1.11961e-10	3.00122e-08
RNU5A-1	-1.24698	-4.03132	0.00549942	0.0349012
RNU6-247P	-1.83113	-3.94899	0.000451489	0.00574488
RNU6-460P	-1.07846	-4.04511	0.00190212	0.0163641
RNY1	-2.3221	-3.73098	5.78965e-05	0.00124906
RP11-101E14.3	-2.54071	-2.34539	8.60335e-06	0.000293161
RP11-1029J19.2	-2.63896	-2.13721	3.97794e-08	4.26528e-06
RP11-1038A11.3	1.80344	-3.50661	0.00307343	0.0230611
RP11-103J17.2	-4.31393	-1.79384	2.88986e-06	0.000126646
RP11-104O19.4	-1.21371	-2.53744	9.85877e-08	8.95496e-06
RP11-1055B8.1	-1.47372	-0.830562	1.17415e-06	6.1815e-05
RP11-1084I9.1	-3.3987	-3.27029	1.63248e-06	8.05399e-05
RP11-108E14.1	-3.79769	-3.77708	9.53082e-07	5.26766e-05
RP11-109A6.2	-1.82804	-3.78401	0.000552798	0.00664775
RP11-109D9.4	-1.38725	-2.89944	0.000170829	0.00282668
RP11-109E24.2	-1.36462	-3.53575	0.0018622	0.0161329
RP11-1102P16.1	-2.4255	-3.2757	4.79181e-07	3.07661e-05
RP11-111H3.3	-1.26752	-3.00712	0.000420152	0.00545401
RP11-111I12.1	1.37045	-4.11052	0.00185885	0.0161232
RP11-114G22.1	-1.24274	-3.74381	0.00541428	0.034486
RP11-114O18.1	3.72284	-3.78786	7.73066e-07	4.5131e-05
RP11-115D19.1	-2.0969	1.77976	2.00534e-05	0.000573895
RP11-115N12.1	-1.02517	-3.96965	0.00446608	0.0301288
RP11-117L5.1	-1.2079	-2.43946	0.00319126	0.0236802
RP11-117L5.3	-2.25325	-3.8056	9.06334e-05	0.00174784
RP11-1191J2.2	-1.72637	-2.47825	1.38644e-05	0.000425549
RP11-123K19.1	-2.0509	-2.50106	1.77238e-05	0.000519235
RP11-1252I4.2	-1.26934	-3.35743	0.00127618	0.0122057
RP11-1260E13.2	-1.3406	-0.10304	1.40237e-06	7.16034e-05
RP11-1260E13.3	-1.45338	-0.66901	6.35452e-08	6.23189e-06
RP11-1267H10.4	1.09194	-1.68833	0.00658524	0.0395
RP11-128M1.1	-1.08976	-1.64323	1.374e-05	0.000423754
RP11-129I19.2	-3.43578	-2.81722	6.50512e-08	6.36018e-06
RP11-12L8.2	-1.66614	-4.05576	0.00066884	0.0076536
RP11-12M5.3	-2.12848	-0.884849	1.0524e-07	9.35155e-06
RP11-130C6.1	-1.10437	-2.5639	0.000364014	0.00489107
RP11-1336O20.2	2.05825	-2.89937	0.000201407	0.00318674
RP11-133K1.8	-1.57407	-3.50104	0.000215693	0.00334829
RP11-139H14.5	-1.66639	-2.92903	4.13207e-05	0.000979486
RP11-13A1.1	-1.46915	-2.57977	2.13485e-06	9.92367e-05
RP11-13K12.2	-1.46486	-4.00935	0.00116555	0.0114445
RP11-1406H17.1	-2.06082	-2.18423	1.41153e-05	0.000431602
RP11-142A5.1	-2.00784	-3.29402	5.18356e-05	0.00115471
RP11-143K11.5	-2.34253	-3.50749	1.13578e-06	6.01886e-05
RP11-143P4.2	-4.52891	-3.93488	2.72328e-09	4.56249e-07
RP11-146E13.4	1.00674	-3.25695	0.00389457	0.0272519
RP11-156K13.1	-1.59016	-2.04317	1.48281e-07	1.21046e-05
RP11-156L14.1	-1.02775	-2.56875	0.000221203	0.00340941
RP11-159N11.3	-2.2202	-3.20135	1.57614e-05	0.000473828
RP11-161H23.8	-1.13536	-2.90232	0.000167874	0.00279214
RP11-161H23.9	-1.07027	-1.83384	0.00106069	0.0106957
RP11-168A11.4	-1.13211	-2.39804	5.68103e-07	3.47418e-05
RP11-168O22.1	-3.57036	-3.84082	7.8998e-06	0.00027591
RP11-169F17.1	2.56486	-2.52732	1.789e-07	1.4174e-05
RP11-177F15.1	-2.55692	-3.14669	0.000305741	0.00431349
RP11-178L8.7	-1.1237	-1.15263	8.99338e-07	5.05752e-05
RP11-180I4.2	-1.25284	-3.34481	0.000421287	0.00546434
RP11-184M15.2	-1.25588	-3.75082	0.00350298	0.0253101
RP11-18B16.2	-1.75746	-2.77598	4.48343e-08	4.66726e-06
RP11-191L9.4	-2.03469	-3.98929	0.00678959	0.0403997
RP11-193M21.1	-1.48655	-2.02348	4.96626e-06	0.000190632
RP11-196B3.3	-1.19577	-4.09053	0.00213553	0.017798
RP11-196B3.4	-2.74577	-3.76696	3.47778e-06	0.000145664
RP11-1C8.7	-1.18345	-1.58585	0.00348739	0.0252144
RP11-1H8.5	-1.39821	-2.72619	5.36403e-05	0.00118914
RP11-1O10.1	-4.8448	-3.63819	1.41053e-08	1.83694e-06
RP11-206M11.7	2.28886	-1.32712	9.00185e-06	0.000303288
RP11-209D14.2	-1.09348	-2.73396	0.000352572	0.00479543
RP11-215P8.4	-1.71081	-3.26076	0.000384004	0.00508324
RP11-216L13.19	-1.02909	1.3761	1.11848e-05	0.000361434
RP11-229P13.19	-1.19343	-1.70724	0.000758441	0.00840398
RP11-234B24.4	-1.36158	-3.92897	0.00427686	0.0292027
RP11-245D16.4	-1.1712	-0.926203	1.52675e-06	7.66164e-05
RP11-245G13.2	-2.48744	-2.07542	8.38858e-07	4.80619e-05
RP11-252I13.1	-1.35262	-3.91554	0.00313225	0.023377
RP11-252I13.2	-1.48267	-3.5597	0.000874835	0.00930275
RP11-254I22.3	-1.16308	0.179059	0.000622928	0.00725216
RP11-259K5.1	-1.27407	-3.89844	8.5652e-05	0.00168081
RP11-260E18.1	-1.79478	-1.93991	9.18155e-07	5.10092e-05
RP11-268G13.1	-1.72832	-2.23959	7.97607e-06	0.000278271
RP11-269C23.5	-1.45689	-2.04471	1.5877e-08	2.01864e-06
RP11-272L13.3	-2.19862	-3.38001	0.00114421	0.0112832
RP11-274A11.3	-1.8951	-3.15766	9.76176e-06	0.000324299
RP11-274B21.9	-1.00192	-0.723519	1.026e-06	5.54457e-05
RP11-278A23.4	-1.08523	-3.44664	7.36975e-05	0.00150068
RP11-279F6.2	-3.5085	-3.12609	2.18456e-08	2.68209e-06
RP11-280K24.4	1.76726	-3.04098	3.66423e-05	0.000897011
RP11-286N22.10	-2.04883	-3.55037	7.70838e-06	0.000270694
RP11-296I10.3	1.98892	-3.7904	0.00114402	0.0112832
RP11-299H22.3	-5.18517	0.858052	7.41182e-14	5.67657e-11
RP11-299H22.6	-3.99062	-2.91476	1.06562e-08	1.42303e-06
RP11-307O13.1	-1.82974	-3.14347	5.94275e-06	0.000221251
RP11-30J20.1	-1.4874	-2.71616	0.000409236	0.00534248
RP11-310P5.2	-3.02788	-2.4179	6.58553e-08	6.41929e-06
RP11-314N2.2	-2.2863	-2.91167	0.00247303	0.0197689
RP11-315D16.4	-1.02298	-3.32324	0.000865124	0.00923306
RP11-316N24.2	-3.70989	-2.58009	4.20504e-08	4.42038e-06
RP11-317N12.1	-1.99134	-2.31065	2.60349e-05	0.000693265
RP11-31E13.2	-2.31723	-1.38807	4.73432e-06	0.000183882
RP11-320N7.1	-1.52619	-4.01847	0.00143769	0.0132891
RP11-322J23.1	-1.56215	-3.49378	0.000886486	0.00940798
RP11-331F4.4	-1.6887	4.3254	0.000528198	0.00645783
RP11-332J15.2	-2.77324	-3.87419	2.2583e-05	0.000628398
RP11-336A10.4	-2.91444	-1.58919	2.15945e-08	2.66142e-06
RP11-341G23.3	-1.71004	-2.79491	0.0014161	0.013168
RP11-341N2.1	-1.23762	-1.70082	1.06796e-05	0.000347206
RP11-342D14.1	-1.349	-3.12782	0.00156943	0.0141446
RP11-343J3.2	-1.81659	-3.11881	2.73683e-07	1.94769e-05
RP11-350D17.3	-1.19909	-3.33878	0.00527135	0.0338518
RP11-350N15.3	-1.32965	-2.58641	2.58965e-05	0.00069015
RP11-352E6.2	1.18081	-2.43311	0.000575446	0.00685316
RP11-362K2.2	-1.15954	-3.37429	0.00075436	0.00837319
RP11-366F6.2	3.70954	-3.40724	0.000175573	0.00288145
RP11-366H4.1	-3.67164	-3.71774	2.81065e-05	0.00073564
RP11-36N20.1	-2.0408	-3.84551	2.62977e-05	0.000699685
RP11-370I10.4	-1.10695	-4.04907	0.000189457	0.00305017
RP11-379L18.1	-1.16417	-2.36351	0.00607628	0.0373649
RP11-379L18.3	-1.48178	-3.5555	0.00531692	0.0340268
RP11-380M21.4	-1.16011	-3.21469	0.00108187	0.0108278
RP11-385G16.1	-1.15129	-3.84616	0.00248149	0.0198119
RP11-385J1.3	-1.63263	-3.36574	0.00369399	0.0262268
RP11-386G11.5	-1.18913	-1.08126	1.96439e-06	9.3474e-05
RP11-38J22.3	-1.14556	-2.73282	0.00266868	0.020829
RP11-390N6.1	1.27136	-3.78165	0.00367621	0.0261505
RP11-392O17.1	-1.73079	-0.823793	0.000117225	0.00214492
RP11-398E10.1	-1.00108	-2.48848	0.0058488	0.0363623
RP11-398J5.1	-5.19675	-2.46696	4.98802e-09	7.394e-07
RP11-401N18.1	-2.64066	-4.05949	8.72861e-05	0.00169959
RP11-403A21.1	-1.01453	-1.29321	6.76207e-05	0.00140951
RP11-403A21.3	-1.52546	-4.01363	0.00173164	0.0152943
RP11-405M12.3	-3.17527	-1.14146	7.16842e-14	5.62406e-11
RP11-405M12.4	-1.02531	-0.946622	7.21591e-05	0.00147938
RP11-408N14.1	-1.6757	-3.81265	0.0031689	0.0235631
RP11-409C19.2	-1.11704	-3.61722	0.000368498	0.0049369
RP11-40E6.2	-1.01851	-3.88353	0.00405478	0.0280495
RP11-410N8.3	-2.17023	-0.924642	4.60016e-07	2.98333e-05
RP11-413B19.2	-3.90045	-1.18181	3.82465e-08	4.15634e-06
RP11-415C15.2	-3.84798	-1.45249	1.21803e-10	3.15969e-08
RP11-415C15.3	-1.88295	-3.02992	0.000229094	0.00349984
RP11-416L21.2	-1.8866	-4.03818	0.000215781	0.00334829
RP11-422N16.3	-1.11702	-1.81015	0.000324321	0.00451035
RP11-423H2.3	-1.28575	1.21284	3.04542e-05	0.000781198
RP11-424M24.5	-1.81098	-2.41831	6.99198e-06	0.000252143
RP11-424N24.2	-1.13661	-3.29586	0.000181944	0.00295734
RP11-425A6.5	-1.43635	-3.3604	4.6506e-05	0.00106172
RP11-427J23.1	-1.09627	-0.231643	7.58347e-05	0.00153227
RP11-430E17.1	-1.05712	-4.00786	0.00320675	0.0237566
RP11-430H10.1	-1.36097	-1.12701	3.68963e-06	0.000152355
RP11-430H10.2	-4.99732	-3.22668	5.82107e-09	8.44599e-07
RP11-430H10.3	-5.0521	-3.45682	7.79304e-09	1.10431e-06
RP11-430H10.4	-4.28178	-3.8971	1.86365e-07	1.46215e-05
RP11-431K24.1	-1.44044	-0.798672	2.49032e-07	1.81235e-05
RP11-431K24.2	-2.04158	-3.7337	2.34892e-05	0.000644141
RP11-432J24.3	-1.24462	-2.06787	1.81353e-06	8.70521e-05
RP11-433A10.3	-1.51253	-3.50611	0.00072153	0.00810952
RP11-434I12.3	1.07522	-3.11664	0.0063954	0.0387568
RP11-438D14.2	-2.66625	-3.98576	5.73375e-06	0.000215207
RP11-440K22.1	-1.11464	-3.86698	0.00285042	0.0218516
RP11-445K13.2	-1.71825	-2.27789	1.51922e-05	0.000460591
RP11-445L6.3	-2.24644	-3.23833	4.46541e-06	0.000176895
RP11-447M12.2	-4.24723	-3.50625	2.52082e-07	1.82629e-05
RP11-449J10.1	-1.97012	-4.01101	4.24961e-05	0.000994161
RP11-44M6.3	-1.2894	-2.56267	1.3656e-05	0.000421973
RP11-459D22.1	1.12292	-1.54539	0.0047429	0.0314372
RP11-461F11.2	-2.85944	-2.32643	9.32185e-10	1.82839e-07
RP11-461F11.3	-2.23182	-3.32739	8.99025e-06	0.000303288
RP11-465L10.10	-1.90414	-1.08281	2.86352e-11	9.21109e-09
RP11-469N6.1	-1.82203	-1.43518	8.59709e-06	0.000293161
RP11-470C13.4	-1.28708	0.0273734	0.0014949	0.0136493
RP11-474D1.3	3.1037	-1.43648	5.46565e-07	3.37892e-05
RP11-476I15.6	-1.45488	-3.90906	0.000770109	0.00849232
RP11-477I4.4	-1.17222	-1.78459	3.38652e-06	0.00014302
RP11-481F24.3	1.33798	-3.81247	0.00635271	0.0385635
RP11-482M8.3	-1.53897	-2.38987	0.000405008	0.00530236
RP11-483C6.1	-1.17415	-3.91043	0.00431758	0.0294269
RP11-485B17.5	4.19954	-3.54156	2.81518e-06	0.000124049
RP11-485O10.2	-2.67236	-3.72812	0.000157384	0.00265056
RP11-489E7.4	-1.0536	-1.97691	1.51146e-05	0.000459105
RP11-490G2.2	-1.85804	-3.72531	0.00462876	0.0308971
RP11-491F9.1	-1.40057	-1.93314	0.000219722	0.00339634
RP11-491F9.5	-2.48319	-3.17885	6.27529e-07	3.80145e-05
RP11-492A10.1	-3.02837	-4.11205	4.17001e-05	0.000984951
RP11-494H4.3	-1.02817	-3.85257	0.000938499	0.00981746
RP11-495P10.5	1.79489	-1.85661	4.69067e-05	0.00106935
RP11-495P10.7	1.53066	-1.39923	0.000146402	0.00252374
RP11-495P10.9	1.80022	-2.78776	0.000621176	0.00724006
RP11-497G19.7	-2.41042	-3.80553	7.88025e-07	4.57553e-05
RP11-498J9.2	-1.1996	-3.682	0.00431794	0.0294269
RP11-503C24.6	-1.73987	0.620936	5.80964e-06	0.000217554
RP11-503N18.4	-1.66111	-3.35635	6.68236e-06	0.000243736
RP11-505K9.1	-1.05004	-0.453677	1.53852e-06	7.70868e-05
RP11-507B12.2	-1.80401	-3.9074	0.00074667	0.00831078
RP11-520D19.2	-1.78058	-3.67153	6.04429e-05	0.0012893
RP11-521O16.1	-1.76305	-1.824	6.5896e-06	0.000240872
RP11-521O16.2	-1.73778	-2.77174	6.92372e-05	0.00143317
RP11-524F11.1	-1.17879	-0.138896	5.15705e-07	3.24688e-05
RP11-526A4.1	-2.82589	-3.48125	2.10371e-05	0.000595163
RP11-527L4.2	-1.27774	-1.18101	0.00182594	0.0159094
RP11-528A4.2	1.01417	0.5875	4.8887e-05	0.00110743
RP11-536G4.2	-1.55863	-3.45855	6.20187e-05	0.00131767
RP11-542G1.1	1.40409	-3.6974	0.000550121	0.00662762
RP11-545P7.9	-1.47779	-2.13391	3.51484e-08	3.91218e-06
RP11-546K22.1	-1.28902	-0.937983	1.38194e-06	7.08977e-05
RP11-54O7.16	-1.1	-2.80981	0.00101544	0.0103595
RP11-554D15.1	-2.01257	-3.80308	1.72244e-05	0.000508309
RP11-561B11.6	-1.68017	-4.05162	0.000596699	0.00702746
RP11-564P9.1	-4.57288	-3.45588	4.08083e-09	6.34146e-07
RP11-567C20.2	-3.74225	-3.64948	1.75533e-06	8.5759e-05
RP11-568A7.2	-1.33868	-3.43623	0.00144196	0.0133171
RP11-568A7.3	-2.12458	-2.79952	4.07201e-05	0.000970253
RP11-568J23.8	-1.18154	-2.07535	0.000348945	0.0047622
RP11-573G6.10	-1.16997	-4.04564	0.00148754	0.0136094
RP11-575F12.1	-1.27637	-2.50752	9.41372e-05	0.0018046
RP11-587P21.2	3.17317	-0.0416366	5.92172e-08	5.86104e-06
RP11-596D21.1	-1.12913	-1.20388	0.00111797	0.0110959
RP11-598F7.4	-2.30786	-0.446962	4.46652e-11	1.34275e-08
RP11-5P18.10	-1.87055	-1.5266	5.29309e-07	3.31029e-05
RP11-602N24.3	-1.04839	-3.10218	0.000196004	0.00312431
RP11-605F22.1	-1.74787	-3.50243	0.000256682	0.00378148
RP11-605F22.2	-1.2431	-2.60274	0.00570675	0.0357765
RP11-60A24.3	-4.08101	-1.39013	5.46707e-14	4.50921e-11
RP11-60H5.1	-3.85249	-3.62555	1.22193e-07	1.05034e-05
RP11-60L3.3	-1.21802	-3.19769	0.00122692	0.0118803
RP11-60L3.6	-1.19159	-2.5486	0.000487408	0.00609345
RP11-614F17.2	-1.47324	-4.06441	0.00234696	0.0190499
RP11-616M22.1	-1.7598	-2.80988	3.3385e-05	0.000835066
RP11-616M22.11	-1.06291	-1.45373	1.51427e-06	7.61657e-05
RP11-616M22.12	-1.44071	-1.11501	6.93158e-06	0.00025109
RP11-616M22.2	-1.20385	-3.53473	0.00159124	0.0143055
RP11-616M22.3	-1.43165	-3.62049	0.00145096	0.0133782
RP11-618L22.1	-1.33022	-2.79038	1.56164e-05	0.000470789
RP11-624M8.1	-2.22027	-2.07274	1.93916e-09	3.36505e-07
RP11-62H20.1	-1.99797	-3.58065	2.61076e-06	0.000116964
RP11-638F5.2	1.17728	-3.44461	0.00182502	0.0159094
RP11-63A1.1	-1.35758	-3.49084	3.05539e-05	0.000783129
RP11-642C5.1	1.33227	-3.54723	0.00379096	0.0266952
RP11-650P15.1	-1.11324	-2.52259	0.00198301	0.0168527
RP11-654E17.2	-2.70245	-3.72984	1.02714e-05	0.000336799
RP11-657O9.1	-1.49755	-3.25452	0.000662733	0.00760005
RP11-65J3.2	-1.1595	-3.2097	0.00233337	0.018958
RP11-65J3.3	-1.92078	-1.86831	1.07402e-06	5.758e-05
RP11-66B24.1	1.48667	-3.43961	0.000337539	0.004649
RP11-676J15.1	-1.83874	-3.95127	0.000168101	0.00279447
RP11-678G15.2	-1.6357	-3.86945	0.000268183	0.00391586
RP11-681L4.1	-1.38348	-3.73018	0.000137082	0.00241289
RP11-690J15.1	-2.2681	-4.12764	8.63917e-05	0.00168934
RP11-693L9.2	-1.97152	-3.78199	2.42869e-05	0.000661505
RP11-6O2.3	1.21717	0.0178484	1.55268e-05	0.000468967
RP11-700H6.2	-1.01767	-3.47981	0.000312675	0.00439398
RP11-702B10.2	-1.8782	-1.94514	3.27085e-07	2.26265e-05
RP11-707G18.1	-1.05195	-1.47518	1.78625e-06	8.60155e-05
RP1-170O19.17	-2.765	-1.17176	5.012e-06	0.000192159
RP11-713M15.1	-1.38973	-3.4615	0.000340149	0.00466991
RP11-731J8.2	-1.56922	-1.51071	1.39598e-06	7.13903e-05
RP11-745C15.2	-1.29445	-3.87786	0.00043742	0.00561696
RP11-74E22.8	-1.28688	1.70839	8.87977e-05	0.00171966
RP11-758H9.2	-1.00048	0.687462	5.10875e-07	3.23491e-05
RP11-767I20.1	-1.09217	-2.08594	0.00286682	0.0219512
RP11-76C10.5	-1.2155	-1.4328	0.00466787	0.0310615
RP11-76C10.6	-1.70622	-0.188988	9.29154e-05	0.00178436
RP11-774D14.1	2.86598	-3.79835	0.000142251	0.00247474
RP11-77A13.1	-1.86451	-2.21715	0.00142546	0.0132141
RP11-788H18.1	-4.04267	-3.82379	1.29033e-07	1.09227e-05
RP11-789C1.2	-1.29114	-3.24258	0.00524368	0.0337186
RP11-79C6.2	-2.91661	-3.61272	1.0299e-05	0.000337359
RP11-805F19.3	-1.97749	-3.99298	0.00110127	0.0109736
RP11-805I24.3	1.73605	-2.76464	0.00173412	0.015312
RP11-809N8.5	1.9004	-1.14122	8.59787e-08	8.00107e-06
RP11-817J15.2	1.28563	-2.1627	0.000154538	0.00262322
RP11-846F4.6	3.9389	-1.85363	8.99156e-12	3.7081e-09
RP11-849I19.1	-4.84169	-2.74126	2.10929e-08	2.62354e-06
RP11-84D1.2	-1.64736	-3.89596	0.00240958	0.0194015
RP11-855O10.2	-1.88003	-1.91898	1.4942e-06	7.53354e-05
RP11-857B24.1	-1.01622	-3.98266	0.000337677	0.004649
RP11-85A1.3	-1.29409	-2.43123	9.38007e-07	5.20222e-05
RP11-85O21.2	-4.09652	-3.76059	2.51179e-07	1.82386e-05
RP11-862G15.1	-2.7393	-3.29635	8.86047e-07	5.00026e-05
RP11-862G15.2	-1.36819	-3.53442	0.00049168	0.00613018
RP11-862L9.3	-1.03408	-3.99113	0.00305216	0.0229229
RP11-863H1.1	-1.98807	-3.39785	3.29788e-06	0.000139951
RP11-863K10.2	-2.8985	-2.43431	1.47136e-07	1.2043e-05
RP11-864N7.4	1.0672	-2.63685	0.00170536	0.0150994
RP11-867G2.6	1.32992	-2.65349	0.00177501	0.0155832
RP11-87E22.2	-1.80774	-2.09621	1.38172e-05	0.000424787
RP11-90D4.3	-1.2817	-3.47708	0.00380699	0.0267671
RP11-91H12.1	-2.99515	-1.49675	2.06223e-09	3.54737e-07
RP11-91H12.4	-1.58687	-3.65232	0.00229197	0.0187146
RP11-91K11.2	-1.10314	-4.01607	0.00270074	0.0210045
RP11-930P14.1	-1.95417	-2.16124	6.19416e-06	0.000227972
RP11-94B19.7	-1.99139	-3.8949	0.000728616	0.0081635
RP11-94I2.4	-1.02609	-2.59764	0.000190877	0.00306607
RP11-958J22.2	-3.8754	-3.86193	8.3092e-07	4.78143e-05
RP11-95O2.1	-1.0205	-2.70801	0.00135048	0.0127393
RP11-95O2.5	-1.02822	-1.95822	1.34131e-06	6.92873e-05
RP11-95P13.1	-1.06449	-2.97539	0.00466338	0.0310445
RP11-96L7.2	-2.74538	-3.84109	3.08736e-06	0.000133304
RP11-973D8.5	-1.02944	-2.46058	6.94804e-06	0.000251205
RP11-98D18.1	-2.06172	-2.28653	8.32001e-08	7.81838e-06
RP11-98D18.15	-1.23534	-3.15275	0.000388506	0.00513227
RP1-232L24.3	2.11614	-2.64132	0.000110219	0.00204464
RP1-240B8.3	-1.87649	-3.64641	0.000432914	0.00557915
RP1-269M15.3	-2.28496	-1.95264	7.0234e-07	4.18374e-05
RP1-288H2.2	-3.12108	-2.65542	1.67819e-08	2.11695e-06
RP1-293L6.1	-1.86729	-3.93868	0.000764389	0.00845824
RP13-126P21.2	-1.18178	-3.64235	0.000674093	0.00770013
RP13-16H11.2	3.54548	-3.25806	8.18163e-06	0.000282195
RP13-497K6.1	1.84886	-3.57387	0.000500631	0.00621528
RP13-514E23.1	-1.28035	-0.516782	8.36698e-06	0.000286625
RP13-539J13.1	-1.58472	-3.57163	0.00187991	0.0162219
RP1-35C21.2	-1.29441	-3.73785	0.00366318	0.0260809
RP13-631K18.2	1.61185	-3.91194	0.00275983	0.0212993
RP13-766D20.4	-1.09008	-3.54341	0.000640097	0.00739318
RP1-39J2.1	-1.97652	-3.94731	0.000209582	0.00327581
RP1-56J10.8	-1.29637	-3.79269	0.000489684	0.00611477
RP1-76B20.11	-2.68951	-0.266858	1.22071e-07	1.05034e-05
RP1-90G24.11	-1.05792	-2.9902	0.000463219	0.00585936
RP3-323A16.1	1.56698	0.0707674	1.34409e-06	6.92873e-05
RP3-403A15.5	-1.04682	-1.1297	0.000242483	0.0036453
RP3-416J7.4	-1.18781	-3.81946	0.0078545	0.044821
RP3-432I18.1	1.40052	-3.0482	0.000853132	0.00912931
RP3-446N13.5	1.69441	-2.72587	0.00046618	0.00589219
RP3-453C12.15	1.34325	-3.26767	0.000142813	0.00247915
RP3-461F17.1	-1.07587	-3.96815	0.0014503	0.0133782
RP3-525N10.2	-1.15871	-1.21456	0.000119505	0.00217533
RP4-536B24.3	-1.21633	-3.99061	0.00228015	0.0186441
RP4-539M6.14	-1.83348	-0.934511	4.1965e-06	0.000167897
RP4-547N15.3	-1.54485	-2.14593	0.000238703	0.00360443
RP4-555L14.4	-1.3386	-4.01622	0.00141102	0.0131339
RP4-568B10.1	-2.7088	-1.24634	1.166e-10	3.07431e-08
RP4-614C15.3	-1.8812	-3.40896	0.000312614	0.00439398
RP4-639J15.3	-1.8367	-3.99983	0.000354739	0.00481109
RP4-650F12.2	-2.63486	-3.36668	9.93851e-08	8.95496e-06
RP4-666F24.3	-1.14088	-2.45326	0.00095075	0.00990696
RP4-713A8.1	-1.56218	-3.10289	3.18316e-07	2.21629e-05
RP4-725G10.4	-1.13473	-3.829	0.00745325	0.0431513
RP4-781K5.6	-1.25815	-2.20557	8.45782e-05	0.00166501
RP4-799P18.2	-1.9222	-0.564141	8.19381e-06	0.000282195
RP5-1007F24.1	-1.44354	-0.114389	1.30364e-06	6.77453e-05
RP5-1096D14.6	-1.11027	-3.90473	0.00089392	0.00946814
RP5-1096J16.1	-1.35877	-3.25766	0.000524268	0.00642228
RP5-1119A7.17	-4.2682	-1.00933	3.21279e-11	9.93709e-09
RP5-1120P11.4	-5.21197	-1.0614	3.27496e-16	5.54451e-13
RP5-1170K4.7	-1.49918	-3.95308	0.0012759	0.0122057
RP5-1171I10.5	-1.07733	1.28522	5.92683e-05	0.00127014
RP5-1184F4.7	-1.20063	-2.566	5.15634e-05	0.00115192
RP5-842K16.1	-3.81781	-2.03404	4.42919e-08	4.62577e-06
RP5-856G1.2	1.52295	-2.46216	1.44743e-05	0.000441322
RP5-884C9.2	-1.11506	-3.05509	0.00118144	0.0115688
RP5-894D12.5	-1.70904	-2.822	1.57167e-06	7.83812e-05
RP5-940J5.3	-1.01905	-2.30638	2.31104e-05	0.000638654
RP5-984P4.4	-2.42421	-1.93918	3.55389e-06	0.000148272
RP5-984P4.6	-1.87237	2.6636	1.97179e-05	0.000565805
RP6-149D17.1	-2.07523	1.0447	0.00201739	0.0170592
RP6-191P20.4	-1.62124	-2.87265	0.000307143	0.00432948
RP6-24A23.7	-1.21274	-2.47435	0.00127391	0.0122031
RPL10L	-1.28575	-3.77551	0.00215541	0.0179015
RPL17P44	1.20992	-4.1348	0.00452291	0.0304115
RPL3L	-1.68122	-0.421822	4.42365e-06	0.000175891
RPRML	-4.00452	-1.54215	2.54875e-12	1.243e-09
RPS26P47	-2.68248	-1.87018	1.1857e-10	3.10086e-08
RPS27P25	-2.30533	-1.66363	1.34227e-07	1.13028e-05
RPS2P4	-1.03139	-2.42055	4.64696e-05	0.00106164
RPS2P52	-1.84447	-4.07575	0.000316181	0.00442352
RPS3AP5	1.21594	0.336269	2.07937e-05	0.000590353
RRAD	-1.12627	3.87405	2.87484e-05	0.000747576
RSPO2	1.16848	0.358215	0.00410309	0.0282864
RSPO4	-2.38736	-0.406033	6.68984e-11	1.8551e-08
RSU1P2	-1.3669	-3.98181	0.00337327	0.0246385
RTBDN	-2.96041	2.37859	2.75768e-11	9.05168e-09
RTL1	-2.03785	-0.114388	4.03145e-05	0.00096273
RTN1	-1.21289	4.72837	3.79503e-05	0.000923409
RTN4RL1	-1.0036	2.81734	3.51157e-05	0.000866898
RUNDC3A	-2.29563	4.41184	8.02487e-10	1.60333e-07
RUNDC3A-AS1	-1.00236	-0.212867	1.96556e-05	0.00056452
S100A7	2.97969	-0.829262	1.74242e-07	1.38391e-05
S100A7A	2.2056	-3.96437	0.00399667	0.0277601
SALL3	-3.92028	-1.91927	2.25347e-08	2.75617e-06
SAPCD1-AS1	-1.17828	-1.39914	2.18193e-06	0.00010079
SAXO2	-1.15017	0.72579	1.76396e-06	8.58232e-05
SBK2	-2.314	-0.901971	1.02015e-07	9.14069e-06
SBSN	1.80012	-1.66376	1.13508e-06	6.01886e-05
SCARNA10	-1.6355	-3.42059	2.07243e-05	0.000589242
SCARNA5	-1.55143	-2.6059	0.00013479	0.0023823
SCG2	-1.64744	7.46708	8.72624e-06	0.000295962
SCG3	-1.08239	5.8576	0.00611098	0.0375066
SCG5	-1.18653	7.73184	0.000592956	0.00698923
SCGB1A1	1.99091	-0.466288	0.00263967	0.0206896
SCGB2A2	2.59549	0.798682	0.00750845	0.0433539
SEC14L3	-2.5001	-2.35046	2.39702e-08	2.86979e-06
SERPINA10	-3.06397	2.44629	1.668e-10	4.19175e-08
SERPINA11	-1.53102	-0.938966	0.00014998	0.00256344
SERPINA12	-1.84923	-3.16005	2.54324e-06	0.000114281
SERPINA6	-1.20886	4.76124	0.000590936	0.0069782
SERPIND1	-1.8791	1.55313	2.07848e-07	1.59787e-05
SERPINF2	-1.20894	3.56355	9.70563e-08	8.85164e-06
SERTM1	-1.14461	1.33077	0.00711907	0.0417501
SEZ6	-3.47286	3.18024	2.27043e-14	2.28228e-11
SEZ6L	-2.2543	5.00439	2.39989e-08	2.86979e-06
SFTPA1	1.62995	-0.373904	7.24144e-06	0.000258817
SFTPA2	1.00178	1.61784	0.0011521	0.0113436
SFTPB	2.92095	-0.719336	4.1462e-11	1.2702e-08
SFTPC	3.82977	-0.663949	1.0576e-08	1.42303e-06
SH3GL3	-2.18161	-1.23118	9.2508e-08	8.50202e-06
SHISA7	-2.71948	0.898753	1.56189e-08	1.9937e-06
SHISA8	-1.65133	-1.70257	5.8324e-05	0.00125324
SHISA9	-1.00306	0.651951	0.00744108	0.0431041
SI	2.32426	3.29394	0.000302537	0.00428332
SIGLEC6	1.09533	0.289085	0.000119271	0.00217248
SIX2	-2.11257	2.80067	4.62393e-09	7.08276e-07
SLC10A2	-2.37407	0.902853	0.000942634	0.00983832
SLC12A5	-2.56767	2.39812	2.87001e-12	1.34039e-09
SLC13A1	1.17445	-3.30417	0.00649124	0.0391165
SLC16A11	-1.2445	1.46415	3.68044e-07	2.49765e-05
SLC18A3	-1.26203	-0.70025	0.000915003	0.00962489
SLC22A10	-2.32972	-3.28117	5.91743e-08	5.86104e-06
SLC22A16	-1.1493	-1.14033	0.000200429	0.00317596
SLC22A17	-1.9626	6.302	1.02925e-11	4.13849e-09
SLC25A47	-1.21081	-2.22606	0.000689274	0.0078125
SLC25A48	-1.18474	-1.20545	0.000354477	0.00481109
SLC26A3	4.9335	3.87893	2.36723e-14	2.30748e-11
SLC27A6	1.22216	-0.886738	3.46787e-05	0.000858745
SLC28A2	2.07545	1.79456	2.40372e-07	1.76413e-05
SLC29A4	-1.40087	4.9902	1.87012e-06	8.93851e-05
SLC2A4	1.29424	1.49965	1.38263e-05	0.000424787
SLC32A1	-5.55619	-0.73782	6.99829e-14	5.62406e-11
SLC35F3	-1.52621	2.40881	1.62706e-06	8.05195e-05
SLC35F4	-1.41358	-0.647533	4.02336e-05	0.000961512
SLC38A4	-2.13238	4.2986	9.27898e-08	8.50362e-06
SLC38A8	-1.17237	-1.27642	0.0061954	0.0378442
SLC39A2	1.28709	-1.07856	0.00486735	0.0320135
SLC47A1	1.0958	1.77484	3.68078e-06	0.000152185
SLC52A1	1.1599	-0.17242	3.18605e-05	0.000805705
SLC5A5	1.6807	0.0428445	1.32166e-05	0.000413559
SLC5A8	1.63092	-1.10657	0.000897454	0.00948682
SLC6A13	-1.25368	-1.83088	8.43425e-05	0.00166241
SLC6A18	-5.18934	-1.77796	2.93919e-11	9.26911e-09
SLC6A2	2.05294	-2.01398	5.58753e-07	3.42592e-05
SLC6A4	-1.68514	2.36697	1.01425e-05	0.000333252
SLC7A13	1.44938	-4.04844	0.0054053	0.0344575
SLC7A14	-1.43281	2.93855	0.000521302	0.00640028
SLC8A1-AS1	-1.71521	-1.76449	2.39533e-08	2.86979e-06
SLC8A2	-1.63224	3.37741	2.26108e-05	0.000628627
SLIT1	-1.20906	2.35712	0.000204122	0.00322021
SLITRK1	-1.4448	-0.298971	0.000752491	0.00835821
SLITRK2	-1.53236	0.212755	4.76698e-07	3.06712e-05
SMIM18	-1.15332	-1.62724	0.00136215	0.0128118
SMOC1	-2.29285	5.04316	1.14207e-10	3.0361e-08
SMPD4P1	-2.48562	-2.02148	0.000111722	0.00206895
SMPX	1.27834	-0.490834	0.000102321	0.00193155
SMYD1	3.15774	0.969075	4.74727e-05	0.00108072
SNAP25	-1.25482	4.66156	8.56944e-05	0.00168081
SNAP91	-1.1299	2.65941	0.000353283	0.00480307
SNCA-AS1	-1.54576	-3.81631	0.00066538	0.00762225
SNCB	-1.53672	0.932029	5.75746e-05	0.00124703
SNHG19	-1.01043	3.28286	2.06714e-07	1.59457e-05
SNORA23	-2.0597	-2.93182	1.38762e-06	7.1076e-05
SNORA53	-1.29132	-2.14535	2.09591e-05	0.000594
SNORA73B	-1.29231	-0.432032	7.65752e-06	0.000269201
SNORA74A	-2.57617	-3.22945	8.11926e-06	0.000282044
SNORD15B	-1.58851	-2.34303	7.59816e-07	4.44554e-05
SNORD17	-1.43653	-1.1368	2.08352e-06	9.76376e-05
SNTG1	-2.60737	0.728282	1.05638e-08	1.42303e-06
SOCS2P2	-1.55738	-3.93242	0.00446117	0.0301223
SOX1	-5.06688	-1.45055	2.67793e-12	1.28568e-09
SOX14	-2.0125	-3.54554	0.00327934	0.0241485
SP7	1.12492	-2.71962	0.00335602	0.0245459
SP8	-3.47679	-2.94763	2.08135e-07	1.59787e-05
SPACA3	-1.12086	-2.12795	0.000453054	0.00575796
SPAG6	-2.25504	0.748014	2.25056e-07	1.67578e-05
SPAG8	-1.07626	0.870507	5.01466e-08	5.12084e-06
SPAM1	1.74047	-4.11502	0.000594004	0.00699902
SPATA16	-1.54244	-3.97375	0.000830455	0.00896117
SPATA4	-1.51301	-2.03299	1.34358e-06	6.92873e-05
SPDYC	1.39565	-1.21321	0.000206001	0.00323714
SPEF1	-1.6799	0.310176	6.91688e-09	9.84493e-07
SPINK5	1.0085	3.52354	0.000141812	0.00247245
SPOCK3	-2.09151	2.35514	8.81026e-07	4.98066e-05
SPRR2A	-1.46903	-0.0749735	0.00132123	0.0125331
SPTBN4	-1.54139	3.34176	9.17587e-07	5.10092e-05
SPX	-1.2029	-0.345492	0.00109033	0.0108955
SRCIN1	-1.11062	3.79947	1.36325e-07	1.14197e-05
SRD5A2	1.75159	-1.56436	5.47544e-06	0.000206481
SRRM4	-1.28999	-0.964722	0.00561685	0.0353645
SST	-3.18418	9.73346	2.96559e-10	6.93344e-08
SSTR2	-2.43255	4.40948	2.15818e-11	7.5459e-09
SSTR3	-1.45464	3.40623	0.000225728	0.00346257
SSUH2	-1.49459	0.845	1.77405e-06	8.59428e-05
SSX1	4.43428	-3.25114	1.10908e-06	5.91987e-05
SSX3	3.64966	-4.10066	2.08527e-06	9.76376e-05
ST18	-1.48118	3.34985	4.04424e-05	0.000965068
ST6GALNAC5	-1.25862	3.31783	4.97286e-07	3.17385e-05
ST8SIA6	1.43008	-0.937203	3.14755e-06	0.000134996
STAR	5.67039	3.25762	4.2739e-24	6.87392e-20
STC2	-1.08047	4.40411	4.41851e-07	2.89471e-05
STXBP5L	-1.01369	1.3395	0.00614188	0.0376029
SULT2A1	1.94547	-1.34813	0.00238391	0.0192526
SVOP	-1.47503	3.24121	0.00020591	0.00323714
SYCN	-2.26412	6.46346	0.000230532	0.00351446
SYN1	-1.02017	3.13828	1.82679e-05	0.000530347
SYNDIG1L	-1.39667	0.0245356	1.83621e-05	0.000531642
SYNGR4	-1.04161	0.928371	0.00505787	0.0329145
SYNM	1.60095	6.00869	2.02432e-05	0.000577784
SYNPO2	1.39284	6.5556	3.43639e-06	0.000144495
SYP	-2.01729	5.14005	1.0088e-08	1.38086e-06
SYT16	1.05474	3.02348	0.000589447	0.00696574
SYT3	-1.22487	0.163636	1.97136e-06	9.36674e-05
SYT4	-1.68968	4.36849	5.1609e-05	0.00115205
SYT5	-3.18154	4.16288	8.4853e-14	6.20333e-11
TACR2	2.18007	2.46684	7.27571e-08	6.96541e-06
TAGLN3	-1.43	2.7365	0.000291349	0.00418238
TAT-AS1	-1.32424	-1.57523	2.77424e-05	0.000730601
TBC1D29	-1.16133	-2.68161	0.000115683	0.00212639
TBX1	-1.16323	0.646991	5.77991e-05	0.00124844
TBX10	-2.15295	-1.42174	1.98922e-06	9.43763e-05
TBX4	2.01811	-0.675406	1.82622e-07	1.4398e-05
TCAP	-1.2055	0.679461	2.89131e-09	4.73771e-07
TCEAL2	-1.47164	3.30805	9.37158e-05	0.00179759
TCEAL5	-1.98328	1.71014	2.55387e-08	3.00917e-06
TCEB2P2	1.22175	-3.32843	0.000376671	0.00502338
TCF24	-1.3753	-1.83549	0.000768136	0.00848803
TCP11X2	-2.71854	-3.76853	4.85167e-05	0.00110137
TEKT1	-3.86657	0.0258667	8.9013e-17	1.78955e-13
TEKT2	-1.38449	1.06306	6.80251e-07	4.07479e-05
TEKT4	-1.64707	-2.14992	4.97873e-08	5.10034e-06
TEX101	-1.7628	-2.75541	3.43158e-05	0.000851069
TEX15	1.11532	-1.28678	0.00379016	0.0266952
TF	1.25356	2.63144	0.000374308	0.00499808
TGM3	-1.89307	0.208542	1.23e-06	6.43338e-05
TH	2.18886	1.90081	1.59625e-05	0.000478086
THRA1/BTR	-3.81266	0.88716	1.11414e-13	7.96412e-11
TLR8-AS1	1.39217	-3.44341	0.000369736	0.00495141
TLX3	-2.85657	-3.81071	5.8954e-06	0.000219997
TMEFF2	-2.57953	0.807686	1.07393e-09	2.06857e-07
TMEM132B	-1.41726	2.20191	3.28052e-06	0.000139583
TMEM132D	-1.20435	2.61985	0.00401054	0.0278092
TMEM132E	-1.55469	1.67288	2.8272e-08	3.24795e-06
TMEM145	-2.59971	1.976	4.09209e-13	2.68633e-10
TMEM151B	-1.08575	-0.302456	0.000296923	0.00422802
TMEM178B	-1.04864	3.76484	0.000539055	0.00653862
TMEM179	-2.48026	4.09283	5.82899e-09	8.44599e-07
TMEM190	-1.83432	-1.43446	1.36999e-07	1.14269e-05
TMEM191A	-1.40759	2.24293	1.09397e-07	9.61466e-06
TMEM213	-1.19199	0.086752	0.00301933	0.0227614
TMEM252	1.06347	-1.76244	0.000831186	0.00896339
TMEM257	-1.76853	-3.9318	7.54944e-05	0.00152666
TMEM59L	-1.98177	3.43386	2.25715e-10	5.3782e-08
TMEM63C	-2.11498	4.22773	1.35479e-07	1.13785e-05
TMEM74B	-1.54954	2.67826	1.09361e-09	2.09394e-07
TMEM86B	-1.12933	2.39236	7.0852e-08	6.80328e-06
TMEM88B	1.22259	-3.28802	0.00206113	0.0173516
TMEM89	-1.02624	-3.10934	0.00184747	0.0160528
TMEM8C	-1.26698	-3.07602	0.000504198	0.00624752
TMPRSS15	3.86339	3.12501	8.03696e-08	7.60368e-06
TMPRSS6	-2.3469	3.29273	7.43232e-12	3.14573e-09
TNNI2	-1.12932	3.76355	0.000596855	0.00702746
TPT1P14	1.239	-4.05803	0.00446682	0.0301288
TPTE2	-1.40721	-2.16853	1.75924e-06	8.5759e-05
TRBV30	1.21463	-0.839757	5.20919e-05	0.00115847
TRIM40	1.2744	-0.792754	0.00197882	0.016826
TRIM46	-1.03994	2.77232	4.20254e-06	0.000167929
TRIM67	-1.34221	-0.457213	1.49748e-08	1.94032e-06
TRPC7	-1.37908	-1.70725	0.000222984	0.00342537
TRPC7-AS1	-1.25033	-1.26294	0.000307852	0.00433568
TRPM5	-2.40577	3.12792	1.85501e-10	4.59e-08
TSPAN19	-1.51056	-2.82023	0.00058699	0.00694947
TSPEAR	-1.3514	0.0884757	4.34355e-05	0.00101097
TSPYL6	2.44395	-3.22305	9.10998e-07	5.08751e-05
TTC23L	-1.01944	-0.756891	5.15677e-06	0.000196538
TTC29	-2.14557	-2.3156	3.67472e-06	0.000152185
TTC39C-AS1	-1.03866	-1.91348	2.02149e-05	0.00057749
TTLL6	-1.22595	2.23972	1.68805e-05	0.000498619
TTLL9	-1.25587	-0.254236	7.60111e-07	4.44554e-05
TTR	-1.60463	10.6425	0.000670519	0.00766474
TTYH1	-1.13942	3.08418	5.72951e-05	0.00124696
TUBA3C	3.24905	-3.67366	1.08829e-05	0.000352895
TUBA3FP	-1.11103	-0.59151	1.14173e-06	6.04047e-05
TUBA4B	-2.06381	-1.01425	3.3709e-08	3.77811e-06
TUBB8P11	-1.2154	-3.87797	0.0024871	0.0198469
TUSC8	-2.71159	-0.495774	2.62045e-07	1.87732e-05
UBE2QL1	-1.73076	3.02678	1.93246e-09	3.36505e-07
UCN3	-2.11764	4.505	2.55056e-07	1.83869e-05
UGT1A1	1.76339	0.751913	3.21358e-05	0.000810732
UGT1A3	1.32402	-3.15596	0.00106931	0.0107504
UGT1A5	2.03368	-4.14964	0.000234625	0.00355664
UGT2B11	-3.02445	1.51423	8.65419e-07	4.92707e-05
UGT2B17	3.04044	1.74477	1.24404e-09	2.31312e-07
UGT2B27P	2.13867	-3.68899	0.00118376	0.011579
UGT2B28	-2.93783	-1.28588	1.8256e-05	0.000530347
UGT2B4	-2.2815	0.0150736	7.97107e-05	0.00159258
UNC13A	-1.38695	4.12093	3.36243e-05	0.000838445
UNC79	-1.1835	2.8577	0.000367839	0.00493423
UNC80	-1.10425	3.46568	0.00420038	0.0287904
UPK1A	1.61235	-1.87794	4.03951e-06	0.000162831
UPK2	1.17112	0.907439	0.0055137	0.0349476
UPK3A	1.2383	-0.00205539	3.59034e-05	0.000881988
UPK3B	1.05167	3.42615	0.00496211	0.0324555
URAD	1.90411	-3.48014	0.000787813	0.00863427
USP41	-1.68117	-1.61929	1.56159e-05	0.000470789
VGF	-1.68573	4.74426	3.04104e-06	0.00013148
VNN3	-1.25359	0.813263	0.000146124	0.00252308
VSTM2A	-3.43954	2.59984	1.31513e-09	2.41735e-07
VSTM2A-OT1	-3.53438	-2.15914	8.08246e-07	4.66766e-05
VTN	-2.67789	5.87071	8.66037e-11	2.36083e-08
VWA5B2	-1.72859	4.41288	1.24269e-05	0.000393442
VWC2L	-1.18724	-2.2601	0.00106051	0.0106957
WARS2-IT1	1.08203	-1.07927	0.000149364	0.00255835
WDR87	-1.0496	-3.65059	0.0044117	0.029876
WI2-2373I1.1	-5.35558	-2.43814	3.17704e-10	7.19688e-08
WI2-2373I1.2	-5.26549	-1.91346	1.88259e-10	4.62269e-08
WIF1	1.28666	-0.947351	0.00162565	0.014554
WNK4	-1.44349	3.137	3.07916e-05	0.000785377
WNT1	-1.08125	-2.59582	0.000393231	0.00518405
WNT4	-1.49891	5.07882	5.49871e-07	3.38775e-05
XAGE2	4.55343	-0.723226	9.08915e-11	2.4569e-08
XKR4	-1.16998	0.766491	0.000321595	0.00448212
XKR7	-1.48511	1.81298	0.000240189	0.00361881
XPNPEP2	1.33123	1.73267	0.000291322	0.00418238
XXbac-BPGBPG55C20.1	-1.38866	-2.67897	6.77836e-06	0.000246364
XX-C2158C6.3	-1.5732	-4.05221	0.000533931	0.00650074
XX-CR54.1	1.49382	-3.9713	0.00177183	0.015568
YWHAEP7	1.19604	-2.06082	0.0019267	0.0164918
Z95704.3	-1.8268	-3.91274	0.000281685	0.00407234
ZBBX	-1.45864	-1.35229	0.000477635	0.00600635
ZBED1P1	1.82716	-4.08292	0.00174014	0.0153455
ZBTB8B	-1.16104	-2.02117	5.42342e-05	0.00119572
ZDHHC22	-1.59886	-0.935329	1.79754e-05	0.00052545
ZFR2	-1.23396	-0.0763589	0.000241697	0.00363813
ZMAT4	-1.48614	-1.54866	4.2487e-05	0.000994161
ZNF114	2.81445	0.927261	1.21082e-15	1.69342e-12
ZNF280A	1.26211	-2.9978	0.00144991	0.0133782
ZNF467	-1.01152	3.49424	1.5171e-07	1.22615e-05
ZNF541	-1.06599	-0.277919	0.000141351	0.00246842
ZNF571-AS1	-1.22989	-0.203789	2.47363e-07	1.80429e-05
ZP2	-2.36803	-3.08172	1.062e-06	5.7126e-05
ZSCAN1	-1.86329	-0.270095	1.72708e-09	3.06934e-07

## Sheet: union
5_8S_rRNA
A1CF
AATK-AS1
ABCA17P
ABCB1
ABCC12
ABCC2
ABCC8
ABCG5
ABCG8
ABHD17AP4
AC002456.2
AC002463.3
AC002480.3
AC002480.4
AC002480.5
AC002511.2
AC002511.3
AC003958.2
AC003986.6
AC004159.1
AC004160.4
AC004221.2
AC004538.3
AC004540.4
AC004543.2
AC004862.6
AC004924.1
AC005009.1
AC005014.5
AC005019.3
AC005041.11
AC005062.2
AC005076.5
AC005197.2
AC005256.1
AC005355.1
AC005487.2
AC005550.3
AC005578.3
AC005796.2
AC006033.22
AC006145.4
AC006196.1
AC006262.4
AC006369.2
AC006372.4
AC006372.5
AC006372.6
AC006538.1
AC006942.4
AC007099.2
AC007163.3
AC007163.6
AC007182.6
AC007192.4
AC007277.3
AC007392.4
AC007403.2
AC007403.3
AC007405.8
AC007556.3
AC007563.3
AC007731.1
AC007950.1
AC008074.4
AC008074.5
AC008079.9
AC008592.5
AC009014.3
AC009166.7
AC009236.2
AC009410.1
AC010091.1
AC010729.1
AC010731.4
AC011298.2
AC011513.3
AC011738.4
AC011893.3
AC011899.10
AC012005.3
AC012507.3
AC012512.1
AC013271.3
AC015884.1
AC016708.2
AC016716.2
AC016739.2
AC016757.3
AC018738.2
AC018804.7
AC019117.1
AC022431.3
AC023115.2
AC023481.1
AC025811.3
AC053503.12
AC053503.6
AC060834.2
AC061961.2
AC068754.1
AC068831.17
AC073133.1
AC073842.19
AC073869.1
AC073957.15
AC079610.2
AC091729.7
AC091729.8
AC091849.1
AC092484.1
AC092535.3
AC092573.2
AC092667.2
AC093159.1
AC093642.6
AC093702.1
AC097468.4
AC097499.1
AC098973.2
AC099684.1
AC103563.2
AC103563.5
AC104389.28
AC104654.1
AC104809.4
AC105052.2
AC105339.1
AC105402.2
AC105402.3
AC105402.4
AC107983.4
AC109309.4
AC110781.3
AC112721.1
AC112721.2
AC114803.3
AC114812.10
AC116614.1
AC123886.2
AC129492.6
AC131056.5
AC131097.4
AC140481.8
AC141928.1
AC144835.1
AC147651.1
AC152010.1
AC195454.1
AC244157.1
AC244250.2
ACE2
ACER2
ACMSD
ACOXL
ACSBG1
ACSBG2
ACSL6
ACSM6
ACTBL2
ACTBP12
ACTBP9
ACTG2
ACTL6B
ADAM12
ADAM20P3
ADAMDEC1
ADAMTS16
ADAMTS19
ADAMTS7P1
ADARB2
ADCY1
ADCY2
ADCY8
ADCYAP1R1
ADGB
ADGRA1
ADGRA1-AS1
ADGRB3
ADGRF3
ADGRG2
ADGRG4
ADGRG5
ADGRG7
ADGRV1
ADH1A
ADH4
ADH6
ADH7
ADIPOR2
AEBP1
AF001548.3
AF001548.6
AF011889.2
AF015262.2
AF131216.5
AFM
AFP
AGBL4
AGRP
AGT
AICDA
AJ011932.1
AK5
AKR1B10
AKR1B10P1
AKR1C4
AL109763.1
AL121578.7
AL122127.2
AL132709.1
AL162759.1
AL163953.2
AL353997.3
AL359314.1
AL590226.1
AL928761.1
AL928768.3
ALAS2
ALB
ALDOB
ALG1L3P
ALK
ALOX12B
ALPI
ALPK2
ALPP
ALPPL2
ALX1
AMBN
AMER2
AMER3
AMHR2
AMY1A
AMY1B
AMY2A
AMY2B
AMYP1
ANKRD1
ANKRD20A10P
ANKRD20A9P
ANKRD26P1
ANKRD30A
ANKRD30BP3
ANKRD33
ANKRD36BP2
ANKRD62
ANKRD66
ANKS1B
ANKUB1
ANO3
AP000432.2
AP000439.1
AP000479.1
AP000783.1
AP000807.1
AP001065.15
AP001434.2
AP004372.1
AP004550.1
AP006285.6
AP006621.8
AP3B2
APCDD1L
APELA
APLN
APLP1
APOA1
APOA2
APOA4
APOB
APOBEC4
APOF
APOH
APOL5
AQP10
AQP12A
AQP12B
AQP4-AS1
AQP8
ARFGEF3
ARG1
ARHGAP19-SLIT1
ARHGAP36
ARHGDIG
ARHGEF26-AS1
ARHGEF7-AS2
ARL5C
ARMC12
ARMC3
ARPP21
ARSI
ARX
ASB10
ASB15
ASB2
ASB4
ASCL1
ASCL2
ASCL3
ASGR2
ASIC3
ASIC4
ASIC5
ASPDH
ASS1P11
ASTN1
ASTN2
ATCAY
ATG9B
ATP12A
ATP13A5
ATP1A2
ATP1A3
ATP1B2
ATP2B2
ATP2B3
ATP4A
ATP5G1P3
ATP6V0E2-AS1
ATP8A2
ATP8A2P1
ATRNL1
AVPR1B
AWAT2
AZGP1P1
B3GALT2
B3GAT1
B3GNT6
B4GALNT2
B4GALNT4
BAALC-AS2
BAIAP3
BANF2
BCAT1
BCRP3
BCRP5
BEND2
BEST2
BEX1
BEX2
BFSP2
BHLHA15
BIRC7
BMP3
BMP5
BMS1P22
BMS1P8
bP-2171C21.4
bP-2189O9.3
BPI
BPIFA2
BPIFA4P
BPIFB2
BRINP1
BRINP2
BRINP3
BRSK2
BSN
BSN-AS2
BTBD11
BTBD17
BTNL8
BVES-AS1
BX842568.1
C10orf126
C10orf71
C11orf16
C11orf85
C11orf97
C12orf54
C15orf59-AS1
C17orf102
C17orf77
C17orf78
C17orf99
C19orf81
C1GALT1P1
C1orf111
C1orf127
C1orf141
C1orf158
C1orf168
C1orf189
C1orf194
C1orf61
C1orf87
C1orf95
C1QL1
C1QTNF3
C1QTNF6
C20orf166-AS1
C20orf85
C21orf58
C22orf42
C2CD4A
C2CD4B
C2CD4C
C2orf27B
C2orf82
C3orf30
C3orf67-AS1
C4orf47
C4orf50
C5orf38
C5orf49
C5orf64
C5orf67
C6orf10
C6orf118
C6orf183
C6orf58
C7orf57
C7orf65
C8B
C8orf31
C8orf34-AS1
C8orf86
C9orf173-AS1
C9orf24
CA1
CA10
CA6
CA8
CA9
CAB39P1
CABP7
CACNA1A
CACNA1B
CACNA1G-AS1
CACNA1I
CACNA2D2
CACNA2D3
CACNG1
CACNG2
CACNG7
CADPS
CALB1
CALB2
CALCA
CALHM3
CALML3
CALY
CAMK2B
CAMK2N2
CAMKV
CAPNS2
CAPSL
CARTPT
CASC11
CASC16
CASKIN1
CASP14
CASQ1
CASQ2
CATSPER4
CBLN1
CBLN2
CBS
CBSL
CBX3P7
CCAT1
CCDC107
CCDC13-AS1
CCDC151
CCDC162P
CCDC184
CCDC188
CCDC190
CCDC33
CCDC74BP1
CCDC92B
CCKAR
CCKBR
CCL25
CCL26
CCNA1
CD177P1
CD1B
CD5L
CD8BP
CDCA7
CDH10
CDH12
CDH16
CDH17
CDH18
CDH2
CDH22
CDH4
CDH8
CDHR3
CDHR4
CDK5R2
CDO1
CEACAM20
CEACAM7
CEL
CELA2A
CELA2B
CELA3A
CELA3B
CELF3
CELF4
CELF5
CELP
CEND1
CER1
CERS1
CES1
CES1P1
CES5A
CFAP45
CFAP47
CFAP52
CFAP61
CFAP77
CFAP99
CFC1
CFC1B
CGB
CGB5
CGB8
CH17-125A10.2
CHD5
CHGA
CHGB
CHIA
CHIT1
CHL1-AS2
CHP2
CHRM1
CHRM2
CHRNA2
CHRNA4
CHRNA9
CHRNB2
CHRNB3
CHST8
CIB4
CILP2
CITED1
CITF22-49D8.1
CITF22-62D4.1
CLC
CLCA4
CLCNKA
CLDN6
CLEC11A
CLEC3A
CLEC4M
CLGN
CLLU1
CLPS
CLPSL1
CLPSL2
CMB9-94B1.2
CMTM5
CNIH2
CNN1
CNN2P12
CNTD2
CNTFR-AS1
CNTN5
CNTNAP4
CNTNAP5
COL11A1
COL11A2
COL12A1
COL17A1
COL1A1
COL1A2
COL20A1
COL25A1
COL26A1
COL28A1
COL2A1
COL5A1
COL5A3
COL6A1
COL6A2
COL6A6
COL7A1
COL9A1
COL9A3
COLCA1
COX6A2
COX6B2
COX7A2P1
CPA1
CPA2
CPA5
CPB1
CPB2
CPE
CPHL1P
CPLX1
CPLX2
CPS1
CPZ
CRABP2
CRAT37
CRCT1
CREB3
CREB3L3
CRHBP
CRISP1
CRISP2
CRISP3
CRMP1
CROCC2
CRYBA2
CRYGD
CRYGN
CRYM
CSAG1
CSAG3
CSF3
CSMD1
CSN2
CSN3
CSRP3
CST4
CST5
CTA-150C2.13
CTA-246H3.8
CTA-299D3.8
CTA-384D8.31
CTA-398F10.2
CTA-796E4.3
CTA-796E4.4
CTA-992D9.7
CTB-107G13.1
CTB-12O2.1
CTB-174D11.2
CTB-186H2.3
CTB-40H15.4
CTB-43E15.1
CTB-49A3.2
CTB-49A3.4
CTB-55O6.13
CTB-60B18.10
CTB-63M22.1
CTB-66B24.1
CTC-232P5.3
CTC-241F20.4
CTC-248O19.1
CTC-273B12.10
CTC-367J11.1
CTC-378H22.2
CTC-439O9.3
CTC-441N14.1
CTC-441N14.2
CTC-457E21.1
CTC-461F20.1
CTC-490G23.2
CTC-505O3.2
CTC-518B2.8
CTC-575D19.1
CTCFL
CTD-2001J20.1
CTD-2005D20.1
CTD-2008L17.1
CTD-2008L17.2
CTD-2008P7.1
CTD-2008P7.8
CTD-2008P7.9
CTD-2016O11.1
CTD-2021J15.1
CTD-2037L6.2
CTD-2047H16.5
CTD-2066L21.2
CTD-2066L21.3
CTD-2089N3.1
CTD-2089N3.2
CTD-2091N23.1
CTD-2105E13.6
CTD-2170G1.2
CTD-2171N6.1
CTD-2195B23.3
CTD-2201G3.1
CTD-2207A17.1
CTD-2207P18.1
CTD-2210P24.3
CTD-2224J9.8
CTD-2228K2.1
CTD-2265O21.3
CTD-2270P14.5
CTD-2297D10.2
CTD-2308N23.2
CTD-2314G24.2
CTD-2325B11.1
CTD-2335O3.3
CTD-2339F6.1
CTD-2354A18.1
CTD-2373J6.1
CTD-2375G15.1
CTD-2377D24.4
CTD-2385L22.1
CTD-2385L22.2
CTD-2501B8.1
CTD-2527I21.15
CTD-2528L19.3
CTD-2529O21.1
CTD-2532D12.4
CTD-2542C24.3
CTD-2545H1.2
CTD-2560K21.6
CTD-2566J3.1
CTD-2587H19.2
CTD-2587H24.10
CTD-2587H24.5
CTD-2589H19.6
CTD-2619J13.9
CTD-2623N2.11
CTD-2649C14.3
CTD-3064H18.4
CTD-3105H18.7
CTD-3149D2.2
CTD-3194G12.1
CTNNA2
CTRB1
CTRB2
CTRC
CTRL
CTXN1
CTXN2
CUX2
CUZD1
CWH43
CXCL9
CXCR2P1
CXorf57
CXXC4
CYCSP6
CYP11A1
CYP11B1
CYP11B2
CYP17A1
CYP1A1
CYP21A1P
CYP21A2
CYP2A7
CYP2B6
CYP2C19
CYP2C8
CYP2F1
CYP2W1
CYP3A4
CYP46A1
CYP4A11
CYP4A22
CYP4F2
CYP4F22
CYP4F24P
CYP4F30P
CYP4F62P
CYP4F8
CYP4Z1
CYSLTR1
CYYR1-AS1
DACH2
DAPL1
DAW1
DBET
DBH
DCAF12L1
DCC
DCX
DDC
DDN
DDX25
DDX43P3
DDX53
DEFA5
DEFA6
DES
DGKB
DGKK
DHRS2
DHRS9
DIRAS1
DIRAS2
DIRAS3
DKFZP434H168
DKFZp434J0226
DKK4
DLGAP1
DLGAP1-AS5
DLGAP2
DLGAP3
DLK1
DMBT1
DMP1
DMRTC1B
DNAH17-AS1
DNAH9
DNAI1
DNAI2
DNAJC6
DNASE2B
DNER
DNM1P46
DPEP1
DPP10-AS1
DPP6
DPPA2
DPPA2P2
DPPA3
DPY19L2P1
DRAIC
DRC1
DRD2
DRGX
DSCAM
DSCR8
DSG1
DUSP15
DUSP26
DUSP9
DYNC1I1
EDN3
EEF1A2
EEF1DP5
EEF1GP4
EFCAB1
EFCAB6-AS1
EFCAB8
EFNB3
EFR3B
EGF
EGFR-AS1
EIF3KP1
EIF5AP2
ELANE
ELAVL2
ELAVL3
ELAVL4
ELF5
ELFN1
ELFN1-AS1
ELOVL2-AS1
EML5
EMX1
EN1
ENO2
ENPP2
ENPP3
ENPP7
ENTHD1
EPGN
EPHA5
EPHA5-AS1
EPHA7
EPO
EPYC
ERAS
EREG
ERICH3
ERICH4
ERMN
ERO1B
ERP27
ESX1
EVX1
EVX1-AS
EWSAT1
EYA1
F10
F7
FABP1
FABP2
FABP7
FADS2P1
FADS6
FAHD2P1
FAM103A2P
FAM131C
FAM135B
FAM153C
FAM163A
FAM163B
FAM167A
FAM171A2
FAM179A
FAM19A2
FAM19A4
FAM201B
FAM222A
FAM41C
FAM47C
FAM57B
FAM71F1
FAM83A
FAM83D
FAM87A
FAM90A25P
FAM90A2P
FAM9B
FAR2P1
FAR2P2
FAR2P3
FAR2P4
FAT2
FBLL1
FBN3
FBXL16
FBXL21
FBXO15
FBXW12
FCAMR
FCRL5
FDCSP
FENDRR
FER1L6
FETUB
FEV
FFAR2
FGA
FGB
FGF1
FGF13-AS1
FGF14
FGF17
FGF23
FGF3
FGF5
FGL1
FIBIN
FITM1
FKBP11
FLJ16779
FLJ22763
FLJ26850
FLJ41941
FLJ43879
FLNC
FMN2
FN1
FNDC1-IT1
FNDC9
FO538757.3
FOXB1
FOXC2-AS1
FOXD3
FOXD3-AS1
FOXG1
FOXI1
FOXL2
FOXN1
FP236383.3
FRG1JP
FRMD7
FRMPD1
FRRS1L
FSCN1P1
FST
FSTL4
FSTL5
FTCD
FZD9
G0S2
G6PC
G6PC2
GABBR2
GABRA5
GABRB1
GABRB2
GABRB3
GABRG2
GABRG3
GABRQ
GABRR3
GACAT3
GAD2
GADD45G
GAL3ST2
GAL3ST3
GALNT9
GALNTL6
GALR2
GAMT
GAPDHP1
GAS1
GAST
GBA3
GBX1
GC
GCAT
GCGR
GCK
GDAP1L1
GDF10
GDPD4
GFI1B
GFY
GHRH
GHRHR
GHRL
GIF
GIP
GIPR
GJB2
GJD4
GLB1L3
GLIS1
GLRA2
GLYATL1P4
GLYATL2
GLYATL3
GMCL1P2
GMNC
GNAO1
GNAT1
GNAZ
GNG4
GNMT
GOLGA2P11
GOLGA6A
GP2
GP9
GPA33
GPC5
GPC5-AS1
GPD1
GPER1
GPHA2
GPM6A
GPR1
GPR119
GPR142
GPR148
GPR149
GPR15
GPR150
GPR158
GPR162
GPR179
GPR6
GPR62
GPR83
GPX3
GREM2
GRIA1
GRIA2
GRIA3
GRIA4
GRID2
GRIK5
GRIN1
GRIN2C
GRIP2
GRM1
GRM4
GRM7
GRM7-AS3
GRP
GRPR
GS1-124K5.9
GS1-259H13.2
GS1-25M2.1
GS1-72M22.1
GSG1
GSTA2
GSTA3
GSTA7P
GUCA1A
GUCA1C
GUCA2A
GUCY2C
GUSBP6
GXYLT1P1
HADHAP1
HAMP
HAND1
HAO1
HAP1
HAPLN1
HAPLN2
HAR1A
HBE1
HCN2
HCN4
HHATL-AS1
HHIP
HHIP-AS1
HILS1
HIST1H3G
HMGA2
HMGB1P38
HMGB3P32
HMGCLL1
HMGCS2
HMP19
HMX1
HMX2
HMX3
HNRNPKP5
HOTAIR
HOXB1
HOXC10
HOXC12
HOXC13
HOXD13
HP
HPGD
HPN
HPRT1P2
HRASLS
HRH3
HS3ST3A1
HS3ST4
HS3ST6
HS6ST3
HSD3B2
HSD3BP2
HSD52
HSPA1B
HSPA6
HSPA7
HSPB3
HTR5A
HTR5A-AS1
HTR7
IAPP
IBSP
IDO1
IFITM5
IFNA22P
IGF2
IGFALS
IGFBP2
IGFL1
IGFL2
IGFL3
IGFN1
IGHA2
IGHD3-22
IGHE
IGHEP1
IGHG1
IGHG2
IGHG3
IGHG4
IGHGP
IGHJ1
IGHJ2
IGHJ3
IGHV1-12
IGHV1-14
IGHV1-18
IGHV1-2
IGHV1-3
IGHV1-67
IGHV1-68
IGHV1-69
IGHV1OR15-3
IGHV1OR15-9
IGHV1OR16-3
IGHV1OR21-1
IGHV2-26
IGHV3-11
IGHV3-16
IGHV3-19
IGHV3-20
IGHV3-21
IGHV3-22
IGHV3-23
IGHV3-25
IGHV3-30
IGHV3-35
IGHV3-36
IGHV3-38
IGHV3-41
IGHV3-42
IGHV3-43
IGHV3-47
IGHV3-48
IGHV3-49
IGHV3-50
IGHV3-52
IGHV3-54
IGHV3-6
IGHV3-60
IGHV3-62
IGHV3-63
IGHV3-64
IGHV3-65
IGHV3-71
IGHV3-72
IGHV3-73
IGHV3-74
IGHV3-76
IGHV3OR15-7
IGHV3OR16-11
IGHV3OR16-12
IGHV3OR16-13
IGHV3OR16-6
IGHV3OR16-8
IGHV3OR16-9
IGHV4-28
IGHV4-31
IGHV4-39
IGHV4-4
IGHV4OR15-8
IGHV7-56
IGHVII-51-2
IGHVIII-51-1
IGKC
IGKV1-13
IGKV1-16
IGKV1-17
IGKV1-27
IGKV1-33
IGKV1-39
IGKV1-5
IGKV1-6
IGKV1-8
IGKV1-9
IGKV1D-13
IGKV1D-16
IGKV1D-33
IGKV1D-35
IGKV1D-39
IGKV1D-42
IGKV1D-43
IGKV1D-8
IGKV1OR10-1
IGKV1OR1-1
IGKV1OR2-108
IGKV1OR2-11
IGKV1OR2-118
IGKV1OR22-1
IGKV1OR22-5
IGKV1OR2-6
IGKV1OR2-9
IGKV1OR9-2
IGKV2-28
IGKV2-30
IGKV2-40
IGKV2D-28
IGKV2D-29
IGKV2D-30
IGKV2D-40
IGKV2OR22-3
IGKV2OR22-4
IGKV3-15
IGKV3-7
IGKV3D-15
IGKV3D-20
IGKV3D-7
IGKV3OR2-268
IGKV3OR2-5
IGKV5-2
IGKV6D-21
IGLC7
IGLJ2
IGLL1
IGLL5
IGLON5
IGLV10-54
IGLV1-36
IGLV1-41
IGLV1-47
IGLV1-50
IGLV1-51
IGLV2-11
IGLV2-14
IGLV2-18
IGLV2-28
IGLV2-33
IGLV2-34
IGLV2-5
IGLV3-16
IGLV3-19
IGLV3-21
IGLV3-25
IGLV3-27
IGLV3-30
IGLV3-9
IGLV4-60
IGLV4-69
IGLV5-45
IGLV5-52
IGLV6-57
IGLV7-46
IGLV8-61
IGLV9-49
IGLVI-70
IGSF1
IL11
IL13RA2
IL17C
IL20
IL20RB
IL20RB-AS1
IL22RA1
IL36B
IL4
INA
INHBE
INSL4
INSL5
INSL6
INSM1
INSM2
IQSEC3
IRX1
IRX2
IRX4
IRX6
ISL1
ISM2
ISX
ITGA11
ITIH1
ITIH2
ITIH4
ITIH6
ITLN2
IZUMO1R
JAKMIP1
JAKMIP2-AS1
JCHAIN
JPH3
JPH4
KANK4
KB-1247B1.1
KB-1269D1.8
KC6
KCNA4
KCNA5
KCNB1
KCNC1
KCNC2
KCNE1B
KCNG2
KCNH2
KCNH3
KCNH5
KCNH6
KCNIP1
KCNJ11
KCNJ12
KCNJ13
KCNJ18
KCNJ3
KCNJ5
KCNJ6
KCNJ6-AS1
KCNK12
KCNK16
KCNK17
KCNMB1
KCNMB2
KCNN1
KCNQ2
KCTD4
KEL
KHDRBS2
KIAA0087
KIAA0319
KIAA1324
KIAA1549L
KIF19
KIF1A
KIF5A
KIF5C
KIRREL2
KISS1
KISS1R
KL
KLB
KLF2P3
KLHDC7B
KLHL23
KLHL41
KLK1
KLK12
KLK2
KLK3
KLK4
KLK5
KLKP1
KLRC2
KLRG2
KNCN
KRT14
KRT16
KRT16P6
KRT17P4
KRT17P7
KRT20
KRT222
KRT40
KRT41P
KRT6C
KRT75
KRT78
KRT81
KRT8P34
KRTAP1-1
KRTAP3-3
KRTAP5-5
KRTAP5-7
KSR2
LA16c-312E8.4
LA16c-329F2.1
LA16c-352F7.1
LA16c-380A1.1
LA16c-380A1.2
LAMA1
LAMA5-AS1
LAMB4
LCN1
LCN15
LCN8
LCT
LDB3
LDHC
LDLRAD1
LDLRAD4-AS1
LGALS7
LGI1
LGI3
LGSN
LHB
LHFPL1
LHFPL4
LHX1
LHX2
LHX5
LHX5-AS1
LIN28B
LINC00051
LINC00162
LINC00165
LINC00237
LINC00266-1
LINC00269
LINC00316
LINC00334
LINC00348
LINC00355
LINC00393
LINC00403
LINC00431
LINC00452
LINC00470
LINC00473
LINC00483
LINC00488
LINC00535
LINC00536
LINC00551
LINC00552
LINC00565
LINC00578
LINC00589
LINC00593
LINC00601
LINC00615
LINC00616
LINC00626
LINC00632
LINC00634
LINC00643
LINC00645
LINC00648
LINC00661
LINC00668
LINC00671
LINC00675
LINC00682
LINC00683
LINC00698
LINC00706
LINC00870
LINC00871
LINC00890
LINC00907
LINC00917
LINC00922
LINC00923
LINC00930
LINC00936
LINC00939
LINC00940
LINC00958
LINC00967
LINC00970
LINC00973
LINC00982
LINC01014
LINC01018
LINC01021
LINC01050
LINC01060
LINC01079
LINC01091
LINC01093
LINC01099
LINC01102
LINC01105
LINC01115
LINC01139
LINC01141
LINC01142
LINC01146
LINC01169
LINC01224
LINC01234
LINC01250
LINC01251
LINC01276
LINC01284
LINC01300
LINC01322
LINC01338
LINC01351
LINC01363
LINC01370
LINC01399
LINC01411
LINC01413
LINC01419
LINC01423
LINC01429
LINC01431
LINC01435
LINC01445
LINC01446
LINC01451
LINC01456
LINC01484
LINC01485
LINC01502
LINC01516
LINC01522
LINC01524
LINC01529
LINC01554
LINC01561
LINC01564
LINC01571
LINC01574
LINC01579
LINC01583
LINC01586
LINC01602
LINC01605
LINC01606
LINC01611
LINC01614
LINC01616
LINC01619
LINC01624
LINC01625
LINGO1
LINGO3
LIPF
LIPK
LKAAEAR1
LL0XNC01-16G2.1
LL22NC03-63E9.3
LL22NC03-75H12.2
LLNLF-187D8.1
LLNLR-268E12.1
LMO1
LMX1A
LMX1B
LOR
LOXL2
LPAR3
LRP1B
LRP2
LRRC10B
LRRC15
LRRC19
LRRC23
LRRC24
LRRC31
LRRC4
LRRC46
LRRC4B
LRRC53
LRRC7
LRRC74B
LRRC9
LRRN3
LRRTM4
LRTM2
LSINCT5
LSMEM2
LUZP2
LY6D
LY6H
LY6K
LYPD3
MAB21L2
MAG
MAGEA1
MAGEA10
MAGEA12
MAGEA3
MAGEA4
MAGEA6
MAGEB2
MAGEC2
MAL
MALRD1
MAMLD1
MAP3K15
MAP3K19
MAP6
MAP7D2
MAPK4
MAPK8IP1
MAPK8IP2
MAPT
MAPT-AS1
MAPT-IT1
MAS1
MASP1
MAST1
MAT1A
MATN4
MB
MBD3L1
MC2R
MCOLN3
MEG3
MEG9
MEGF10
MEP1A
MEP1B
METTL11B
MFAP2
MFI2
MGAM
MGAM2
MGARP
MGAT4C
MIAT
MID2
MIMT1
MIOX
MIR124-2HG
MIR137HG
MIR202HG
MIR205HG
MIR208B
MIR210
MIR217HG
MIR27B
MIR339
MIR3609
MIR4740
MIR670HG
MIR7-3HG
MIR8071-2
MIR92B
MKRN4P
MKRN5P
MLC1
MLK7-AS1
MLN
MLNR
MLXIPL
MMD2
MME
MMP11
MMP13
MMP2
MMP3
MMP8
MOBP
MOGAT2
MOGAT3
MOXD2P
MPP2
MPPED1
MRAP
MRGPRE
MRGPRX3
MRLN
MROH5
MROH9
MS4A10
MS4A15
MS4A18
MS4A8
MSI1
MSX2P1
MT1G
MT1H
MT3
MT4
MTCO1P53
MTCO2P22
MTCO3P12
MTCO3P13
MTCO3P22
MTCYBP18
MTMR7
MTND4P24
MTRNR2L12
MTRNR2L8
MTTP
MTUS2
MUC12
MUC17
MUC19
MUC21
MUC3A
MUCL1
MYBPC1
MYBPHL
MYCN
MYCNOS
MYH1
MYH11
MYH16
MYH7
MYH8
MYHAS
MYL1
MYL2
MYL7
MYLK2
MYO16-AS1
MYO18B
MYO1A
MYO3A
MYO7B
MYOC
MYOCD
MYRFL
MYT1
MYT1L
MZB1
NANOGP1
NANOS1
NANOS3
NAP1L2
NAT16
NAT2
NAV2-AS2
NBPF13P
NCAM1
NCAM1-AS1
NCAN
NCBP2L
NCCRP1
NDST3
NDST4
NDUFA4L2
NDUFA5P6
NEB
NECAB2
NEFL
NEFM
NELL1
NELL2
NETO1
NEU4
NEURL1-AS1
NEUROD2
NEUROD4
NEUROG3
NFASC
NFATC1
NFE4
NGB
NHLH2
NIM1K
NIPAL4
NKAIN1
NKAIN4
NKD2
NKX2-2
NKX2-8
NKX6-3
NLRP4
NOG
NOL4
NOTUM
NOVA1
NOVA2
NOX5
NPAS4
NPBWR1
NPFFR2
NPHP3-AS1
NPHS1
NPHS2
NPIPA7
NPM1P47
NPW
NPY6R
NR0B1
NR5A1
NRXN1
NSG1
NTN1
NTNG1
NTRK1
NTS
NTSR1
NUP210L
NUPR2
NXPE2
NXPE4
NXPH1
NXPH4
NYAP1
OBP2A
OBP2B
OGDHL
OLFM1
OLFM4
OLIG1
OLIG2
OPRK1
OR11Q1P
OR13A1
OR14I1
OR1N2
OR2C1
OR2L13
OR2T10
OR7E28P
ORM1
ORM2
OTC
OTOGL
OTOP3
OTP
OXT
P2RX1
P2RX2
P2RX6
PACRG
PACSIN1
PADI3
PAEP
PAGE2B
PAGE5
PAIP2B
PAK3
PAK7
PAPPA2
PARD6G-AS1
PART1
PAX1
PAX4
PAX6
PAX7
PAX9
PCA3
PCAT29
PCDH15
PCDH20
PCDH8
PCDHA1
PCDHA2
PCDHA5
PCDHA8
PCDHB1
PCGEM1
PCK1
PCNPP3
PCP4
PCP4L1
PCSK1
PCSK1N
PCSK2
PDE4DIPP1
PDIA2
PDZD4
PDZRN4
PEBP4
PEG3
PEMT
PENK
PEX5L
PGA5
PGAP3
PGBD4P8
PGLYRP2
PGLYRP3
PGM5
PGM5-AS1
PGPEP1L
PHEX-AS1
PHF21B
PHOX2A
PHOX2B
PIGR
PIH1D3
PIK3C2G
PIP
PIP5K1B
PIPOX
PITX2
PITX3
PIWIL1
PIWIL3
PKD1L2
PLA2G12B
PLA2G1B
PLA2G2A
PLA2G2D
PLA2G3
PLA2G4E
PLAC1
PLAT
PLAU
PLD5
PLP1
PLPP4
PLPPR1
PLPPR3
PM20D1
PNCK
PNLIP
PNLIPRP1
PNLIPRP2
PNMA3
PNMA6A
PNMT
PNPLA5
PODNL1
POM121L14P
POM121L4P
POMC
PON1
POPDC3
POSTN
POTEI
POU2AF1
POU3F3
POU3F4
POU6F2
POU6F2-AS1
PPBP
PPEF1
PPFIA4
PPIAP26
PPP1R12B
PPP1R17
PPP1R1A
PPP1R42
PPP4R4
PRAME
PRAMENP
PRB1
PRB2
PRDM7
PRDX4
PRICKLE2-AS3
PRIMA1
PRKRIRP1
PRLHR
PRLR
PRMT8
PRODH2
PROL1
PROZ
PRPH
PRR18
PRR29-AS1
PRR35
PRR9
PRSS1
PRSS2
PRSS3
PRSS33
PRSS3P1
PRSS3P4
PRSS41
PRSS56
PRSS57
PRTN3
PSAPL1
PSMA8
PTCD2P2
PTCHD1
PTCHD2
PTCHD3P2
PTF1A
PTGER1
PTGS2
PTHLH
PTPRN
PTPRN2
PTPRR
PTPRT
PWRN1
[truncated: 1,201 more rows]

## Sheet: union-kegg
Gene Set	Description	Size	Expect	Ratio	P Value	FDR
hsa04974	Protein digestion and absorption	90	7.4347	5.7837	<2.2e-16	<2.2e-16
hsa04080	Neuroactive ligand-receptor interaction	277	22.882	3.0154	<2.2e-16	<2.2e-16
hsa04972	Pancreatic secretion	96	7.9304	4.4134	7.5495e-15	8.2038e-13
hsa00830	Retinol metabolism	67	5.5347	4.8783	5.7643e-13	4.6979e-11
hsa04975	Fat digestion and absorption	41	3.3869	6.2003	7.2498e-13	4.7268e-11
hsa05033	Nicotine addiction	40	3.3043	6.0527	4.6405e-12	2.5213e-10
hsa00140	Steroid hormone biosynthesis	60	4.9565	4.2369	4.7667e-09	2.2199e-07
hsa05204	Chemical carcinogenesis	82	6.7739	3.543	2.1806e-08	8.886e-07
hsa00980	Metabolism of xenobiotics by cytochrome P450	76	6.2782	3.5042	1.054e-07	3.8178e-06
hsa00982	Drug metabolism	72	5.9478	3.5307	1.7836e-07	5.8145e-06
hsa04911	Insulin secretion	85	7.0217	3.2756	2.1206e-07	6.2846e-06
hsa04727	GABAergic synapse	88	7.2695	3.1639	4.2e-07	1.141e-05
hsa00053	Ascorbate and aldarate metabolism	27	2.2304	5.3802	4.9638e-07	1.2448e-05
hsa04973	Carbohydrate digestion and absorption	44	3.6348	4.1268	1.1485e-06	2.6744e-05
hsa00040	Pentose and glucuronate interconversions	34	2.8087	4.6285	1.3405e-06	2.9133e-05
hsa04927	Cortisol synthesis and secretion	64	5.2869	3.4046	2.429e-06	4.9491e-05
hsa04020	Calcium signaling pathway	183	15.117	2.2491	4.9847e-06	9.5589e-05
hsa04976	Bile secretion	71	5.8652	3.069	1.2089e-05	0.00021895
hsa04024	cAMP signaling pathway	199	16.439	2.1291	1.2822e-05	0.00021999
hsa00500	Starch and sucrose metabolism	36	2.9739	4.0351	1.7838e-05	0.00029076
hsa04723	Retrograde endocannabinoid signaling	148	12.226	2.2902	2.4124e-05	0.00037449
hsa04925	Aldosterone synthesis and secretion	96	7.9304	2.648	2.7124e-05	0.00040193
hsa00590	Arachidonic acid metabolism	63	5.2043	3.0744	3.5874e-05	0.00050847
hsa05032	Morphine addiction	91	7.5173	2.6605	3.9089e-05	0.00053095
hsa00860	Porphyrin and chlorophyll metabolism	42	3.4695	3.4587	9.9334e-05	0.0012953
hsa04724	Glutamatergic synapse	114	9.4173	2.3361	0.00013097	0.0016422
hsa04950	Maturity onset diabetes of the young	26	2.1478	4.1903	0.00014642	0.0017428
hsa04726	Serotonergic synapse	115	9.4999	2.3158	0.00014969	0.0017428
hsa04512	ECM-receptor interaction	82	6.7739	2.5096	0.0003099	0.0034837
hsa00591	Linoleic acid metabolism	29	2.3956	3.7568	0.00037466	0.0040713
hsa00983	Drug metabolism	79	6.526	2.4517	0.00060766	0.0063902
hsa04713	Circadian entrainment	96	7.9304	2.2698	0.00075208	0.0076618
hsa04918	Thyroid hormone synthesis	74	6.113	2.4538	0.00088402	0.008733
hsa04970	Salivary secretion	90	7.4347	2.2866	0.00095872	0.0091924
hsa04728	Dopaminergic synapse	131	10.822	2.033	0.00098699	0.0091931
hsa04721	Synaptic vesicle cycle	63	5.2043	2.4979	0.0016155	0.01463
hsa04913	Ovarian steroidogenesis	49	4.0478	2.7175	0.001784	0.015719
hsa04725	Cholinergic synapse	112	9.2521	2.0536	0.0018922	0.016233
hsa04978	Mineral absorption	51	4.213	2.611	0.0025069	0.020955
hsa03320	PPAR signaling pathway	74	6.113	2.2902	0.0025866	0.021081
hsa01100	Metabolic pathways	1305	107.8	1.243	0.0027116	0.021561
hsa05031	Amphetamine addiction	68	5.6174	2.3143	0.0033038	0.024478

## Sheet: union-go-bp
Gene Set	Description	Size	Expect	Ratio	P Value	FDR
GO:0099177	regulation of trans-synaptic signaling	417	35.48	2.4803	6.6613e-16	5.6621e-13
GO:0007586	digestion	132	11.231	3.8287	3.1086e-15	1.3212e-12
GO:0042391	regulation of membrane potential	414	35.225	2.2711	1.8276e-12	5.1783e-10
GO:0023061	signal release	456	38.798	2.1651	7.162e-12	1.5219e-09
GO:0007218	neuropeptide signaling pathway	101	8.5934	3.7238	2.5272e-11	4.2963e-09
GO:0042445	hormone metabolic process	218	18.548	2.6418	1.9196e-10	2.7194e-08
GO:0034765	regulation of ion transmembrane transport	441	37.522	2.0788	3.1124e-10	3.7793e-08
GO:0007215	glutamate receptor signaling pathway	90	7.6575	3.6565	7.0808e-10	7.5233e-08
GO:0006813	potassium ion transport	229	19.484	2.5149	1.1513e-09	1.0873e-07
GO:0006836	neurotransmitter transport	268	22.802	2.3682	1.655e-09	1.2855e-07
GO:0050890	cognition	283	24.079	2.3257	1.6636e-09	1.2855e-07
GO:0009914	hormone transport	322	27.397	2.2265	1.8662e-09	1.3219e-07
GO:0003013	circulatory system process	480	40.84	1.9589	3.278e-09	2.1433e-07
GO:0099504	synaptic vesicle cycle	193	16.421	2.5577	1.0469e-08	6.3561e-07
GO:0099565	chemical synaptic transmission, postsynaptic	107	9.1039	3.1854	1.2208e-08	6.9176e-07
GO:0050808	synapse organization	385	32.757	2.0148	2.6323e-08	1.3984e-06
GO:0043062	extracellular structure organization	400	34.033	1.9687	5.2209e-08	2.6104e-06
GO:0035249	synaptic transmission, glutamatergic	90	7.6575	3.1342	3.0339e-07	1.4327e-05
GO:0015711	organic anion transport	454	38.628	1.8381	3.3409e-07	1.4946e-05
GO:0003012	muscle system process	423	35.99	1.8616	4.4775e-07	1.9029e-05
GO:0006720	isoprenoid metabolic process	119	10.125	2.7655	5.4984e-07	2.2255e-05
GO:0001505	regulation of neurotransmitter levels	335	28.503	1.9647	6.9616e-07	2.6897e-05
GO:0021953	central nervous system neuron differentiation	179	15.23	2.3638	8.9414e-07	3.2558e-05
GO:0015849	organic acid transport	313	26.631	1.9902	9.1927e-07	3.2558e-05
GO:0030900	forebrain development	375	31.906	1.8805	1.2716e-06	4.3235e-05
GO:0021510	spinal cord development	104	8.8487	2.8253	1.442e-06	4.7144e-05
GO:0007187	G protein-coupled receptor signaling pathway, coupled to cyclic nucleotide second messenger	250	21.271	2.0686	2.6995e-06	8.4983e-05
GO:0015837	amine transport	101	8.5934	2.7928	2.8979e-06	8.7973e-05
GO:1901615	organic hydroxy compound metabolic process	500	42.542	1.716	3.1937e-06	9.2427e-05
GO:0010959	regulation of metal ion transport	360	30.63	1.8609	3.2621e-06	9.2427e-05
GO:0050803	regulation of synapse structure or activity	221	18.803	2.1273	3.7447e-06	0.00010268
GO:0072511	divalent inorganic cation transport	451	38.373	1.746	4.4706e-06	0.00011875
GO:0015893	drug transport	216	18.378	2.1221	5.2399e-06	0.00013497
GO:0008202	steroid metabolic process	307	26.121	1.9142	5.8159e-06	0.00014215
GO:0009410	response to xenobiotic stimulus	282	23.994	1.9589	5.8533e-06	0.00014215
GO:0050954	sensory perception of mechanical stimulus	163	13.869	2.3074	6.0738e-06	0.00014341
GO:0030902	hindbrain development	149	12.677	2.3664	6.9459e-06	0.00015805
GO:0098739	import across plasma membrane	106	9.0188	2.6611	7.1135e-06	0.00015805
GO:0099003	vesicle-mediated transport in synapse	203	17.272	2.1422	7.2519e-06	0.00015805
GO:0007626	locomotory behavior	197	16.761	2.1478	9.0345e-06	0.00019198
GO:0010038	response to metal ion	356	30.29	1.7168	8.0797e-05	0.0012264
GO:0015844	monoamine transport	88	7.4873	2.5376	0.00012329	0.0017466
GO:0051705	multi-organism behavior	69	5.8708	2.7254	0.00017302	0.0023344
GO:0046683	response to organophosphorus	138	11.742	2.1292	0.00023296	0.0030464
GO:0044331	cell-cell adhesion mediated by cadherin	42	3.5735	3.0782	0.00058656	0.0066477
GO:0007214	gamma-aminobutyric acid signaling pathway	25	2.1271	3.761	0.00077944	0.0084939
GO:0016042	lipid catabolic process	318	27.057	1.6262	0.00089071	0.0095783
GO:0055067	monovalent inorganic cation homeostasis	137	11.656	1.9732	0.0012139	0.012431
GO:0010975	regulation of neuron projection development	475	40.415	1.4846	0.0012402	0.01255
GO:0035418	protein localization to synapse	61	5.1901	2.5048	0.0015869	0.014627
GO:0019098	reproductive behavior	29	2.4674	3.2423	0.0022774	0.019358
GO:0009636	response to toxic substance	499	42.457	1.4368	0.0024829	0.020691
GO:0009581	detection of external stimulus	129	10.976	1.9133	0.0028523	0.022467
GO:0050795	regulation of behavior	65	5.5304	2.3506	0.002889	0.022529
GO:1901571	fatty acid derivative transport	45	3.8288	2.6118	0.0038844	0.02822
GO:0048483	autonomic nervous system development	46	3.9138	2.555	0.0045929	0.033084
GO:0043583	ear development	212	18.038	1.6077	0.0072865	0.048012

## Sheet: intersection
AMY2B
SPACA3
COL11A2
CTRL
FZD9
GNMT
PDIA2
RP6-24A23.7
AQP12A
C6orf58
AMY1B
SYNM
COL2A1
RP11-128M1.1
SYCN
CELA2A
CELA3B
PRSS1
MEP1B
OLIG2
AQP12B
GPHA2
RBPJL
RP11-474D1.3
AQP8
PNLIP
AMY2A
CELA2B
CEL
RP11-331F4.4
BANF2
PLA2G1B
CPA1
CUZD1
SMYD1
SPX
AC103563.5
SLC5A8
CTRB1
EEF1DP5
LCN1
RP11-169F17.1
SLC10A2
UGT2B28
THRA1/BTR
EPHA5
GLRA2
C19orf81
GABRG3
DDC
SLC38A8
UGT2B11
VSTM2A
LINC01522
GC
OBP2B
SHISA9
CTD-2091N23.1
CTD-3064H18.4
GAST
LRRC53
C22orf42
TRPC7
TMEM132D
PCSK1N
CLCA4
IGLV1-36
SERTM1
RP4-547N15.3
CACNG2
CBLN1
LL0XNC01-16G2.1
LINC00348
VSTM2A-OT1
